# Supplementary material for: Photo-induced stress relaxation in reconfigurable disulfide-crosslinked supramolecular films visualized by dynamic wrinkling
Source: Nat Commun. 2022 Dec 2;13:7434. doi: 10.1038/s41467-022-35271-9 (PMC9718802; doi:10.1038/s41467-022-35271-9)
Supplement: Supplementary file 4 — Source Data [file 41467_2022_35271_MOESM4_ESM.xlsx]

## Sheet: figure 1e
Before UV light irradation					UV light irradation					After heating/cooling
x	y				x	y				x	y
Wavelength (μm)	Amplitude (μm)				Wavelength (μm)	Amplitude (μm)				Wavelength (μm)	Amplitude (μm)
0	0.4				0	-0.57				0	-0.38
0.28	0.38				0.31	-0.62				0.63	-0.37
0.56	0.37				0.63	-0.67				1.25	-0.35
0.83	0.36				0.94	-0.69				1.88	-0.36
1.11	0.33				1.25	-0.75				2.5	-0.34
1.39	0.31				1.56	-0.73				3.13	-0.36
1.67	0.27				1.88	-0.73				3.75	-0.4
1.94	0.22				2.19	-0.67				4.38	-0.37
2.22	0.18				2.5	-0.66				5	-0.36
2.5	0.18				2.81	-0.67				5.63	-0.36
2.78	0.12				3.13	-0.66				6.25	-0.37
3.06	0.07				3.44	-0.56				6.88	-0.34
3.33	0.01				3.75	-0.57				7.5	-0.35
3.61	-0.04				4.06	-0.52				8.13	-0.37
3.89	-0.11				4.38	-0.45				8.75	-0.36
4.17	-0.11				4.69	-0.43				9.38	-0.29
4.44	-0.16				5	-0.25				10	-0.3
4.72	-0.22				5.31	-0.22				10.63	-0.28
5	-0.28				5.63	-0.16				11.25	-0.3
5.28	-0.34				5.94	-0.14				11.88	-0.31
5.56	-0.34				6.25	-0.05				12.5	-0.33
5.83	-0.4				6.56	0				13.13	-0.28
6.11	-0.45				6.88	0.09				13.75	-0.29
6.39	-0.48				7.19	0.14				14.38	-0.3
6.67	-0.53				7.5	0.18				15	-0.3
6.94	-0.56				7.81	0.28				15.63	-0.27
7.22	-0.57				8.13	0.32				16.25	-0.26
7.5	-0.6				8.44	0.37				16.88	-0.2
7.78	-0.64				8.75	0.4				17.5	-0.24
8.06	-0.68				9.06	0.42				18.13	-0.31
8.33	-0.7				9.38	0.49				18.75	-0.37
8.61	-0.7				9.69	0.57				19.38	-0.39
8.89	-0.71				10	0.6				20	-0.34
9.17	-0.72				10.31	0.66				20.63	-0.38
9.44	-0.72				10.63	0.65				21.25	-0.43
9.72	-0.7				10.94	0.65				21.88	-0.47
10	-0.69				11.25	0.7				22.5	-0.49
10.28	-0.68				11.56	0.72				23.13	-0.51
10.56	-0.64				11.88	0.69				23.75	-0.49
10.83	-0.61				12.19	0.68				24.38	-0.52
11.11	-0.55				12.5	0.66				25	-0.53
11.39	-0.51				12.81	0.66				25.63	-0.5
11.67	-0.46				13.13	0.63				26.25	-0.45
11.94	-0.46				13.44	0.56				26.88	-0.35
12.22	-0.4				13.75	0.56				27.5	-0.3
12.5	-0.34				14.06	0.52				28.13	-0.27
12.78	-0.28				14.38	0.5				28.75	-0.2
13.06	-0.2				14.69	0.46				29.38	-0.2
13.33	-0.2				15	0.36				30	-0.17
13.61	-0.13				15.31	0.23				30.63	-0.06
13.89	-0.07				15.63	0.19				31.25	0.06
14.17	0.01				15.94	0.15				31.88	0.15
14.44	0.09				16.25	0.15				32.5	0.25
14.72	0.14				16.56	-0.04				33.13	0.26
15	0.16				16.88	-0.24				33.75	0.34
15.28	0.21				17.19	-0.3				34.38	0.47
15.56	0.29				17.5	-0.33				35	0.56
15.83	0.34				17.81	-0.42				35.63	0.68
16.11	0.41				18.13	-0.51				36.25	0.79
16.39	0.47				18.44	-0.6				36.88	0.81
16.67	0.47				18.75	-0.66				37.5	0.79
16.94	0.52				19.06	-0.68				38.13	0.69
17.22	0.56				19.38	-0.75				38.75	0.54
17.5	0.6				19.69	-0.82				39.38	0.46
17.78	0.63				20	-0.82				40	0.44
18.06	0.64				20.31	-0.81				40.63	0.34
18.33	0.68				20.63	-0.83				41.25	0.25
18.61	0.69				20.94	-0.86				41.88	0.27
18.89	0.7				21.25	-0.83				42.5	0.24
19.17	0.7				21.56	-0.8				43.13	0.17
19.44	0.7				21.88	-0.75				43.75	0.02
19.72	0.7				22.19	-0.69				44.38	-0.19
20	0.69				22.5	-0.63				45	-0.36
20.28	0.68				22.81	-0.63				45.63	-0.32
20.56	0.65				23.13	-0.63				46.25	-0.4
20.83	0.61				23.44	-0.56				46.88	-0.55
21.11	0.61				23.75	-0.51				47.5	-0.63
21.39	0.59				24.06	-0.47				48.13	-0.74
21.67	0.56				24.38	-0.41				48.75	-0.75
21.94	0.5				24.69	-0.26				49.38	-0.75
22.22	0.44				25	-0.22				50	-0.78
22.5	0.4				25.31	-0.22				50.63	-0.7
22.78	0.39				25.63	-0.11				51.25	-0.54
23.06	0.35				25.94	0.05				51.88	-0.55
23.33	0.29				26.25	0.09				52.5	-0.33
23.61	0.23				26.56	0.18				53.13	-0.08
23.89	0.15				26.88	0.3				53.75	0.19
24.17	0.08				27.19	0.34				54.38	0.34
24.44	0.08				27.5	0.4				55	0.47
24.72	0.01				27.81	0.45				55.63	0.67
25	-0.04				28.13	0.49				56.25	0.83
25.28	-0.13				28.44	0.56				56.88	0.83
25.56	-0.19				28.75	0.59				57.5	0.86
25.83	-0.2				29.06	0.59				58.13	0.87
26.11	-0.27				29.38	0.6				58.75	0.91
26.39	-0.31				29.69	0.69				59.38	0.87
26.67	-0.39				30	0.68				60	0.85
26.94	-0.42				30.31	0.72				60.63	0.63
27.22	-0.47				30.63	0.72				61.25	0.4
27.5	-0.47				30.94	0.68				61.88	0.41
27.78	-0.52				31.25	0.71				62.5	0.51
28.06	-0.56				31.56	0.65				63.13	0.46
28.33	-0.58				31.88	0.61				63.75	0.28
28.61	-0.62				32.19	0.54				64.38	0.2
28.89	-0.62				32.5	0.56				65	0.08
29.17	-0.64				32.81	0.54				65.63	-0.09
29.44	-0.66				33.13	0.55				66.25	-0.23
29.72	-0.67				33.44	0.49				66.88	-0.27
30	-0.68				33.75	0.29				67.5	-0.43
30.28	-0.67				34.06	0.16				68.13	-0.58
30.56	-0.65				34.38	0.16				68.75	-0.67
30.83	-0.64				34.69	0.11				69.38	-0.71
31.11	-0.62				35	-0.06				70	-0.76
31.39	-0.59				35.31	-0.15				70.63	-0.73
31.67	-0.56				35.63	-0.21				71.25	-0.74
31.94	-0.53				35.94	-0.37				71.88	-0.71
32.22	-0.52				36.25	-0.43				72.5	-0.65
32.5	-0.47				36.56	-0.53				73.13	-0.51
32.78	-0.43				36.88	-0.54				73.75	-0.28
33.06	-0.36				37.19	-0.64				74.38	-0.11
33.33	-0.32				37.5	-0.68				75	0.06
33.61	-0.31				37.81	-0.7				75.63	0.24
33.89	-0.26				38.13	-0.7				76.25	0.49
34.17	-0.18				38.44	-0.73				76.88	0.52
34.44	-0.12				38.75	-0.73				77.5	0.53
34.72	-0.05				39.06	-0.76				78.13	0.7
35	0.02				39.38	-0.75				78.75	0.67
35.28	0.02				39.69	-0.75				79.38	0.71
35.56	0.09				40	-0.76				80	0.72
35.83	0.14				40.31	-0.78				80.63	0.71
36.11	0.22				40.63	-0.73				81.25	0.53
36.39	0.29				40.94	-0.7				81.88	0.38
36.67	0.33				41.25	-0.68				82.5	0.31
36.94	0.35				41.56	-0.64				83.13	0.34
37.22	0.39				41.88	-0.58				83.75	0.42
37.5	0.45				42.19	-0.6				84.38	0.22
37.78	0.49				42.5	-0.5				85	0.17
38.06	0.53				42.81	-0.46				85.63	0.12
38.33	0.53				43.13	-0.31				86.25	-0.03
38.61	0.56				43.44	-0.31				86.88	-0.12
38.89	0.6				43.75	-0.25				87.5	-0.27
39.17	0.63				44.06	-0.14				88.13	-0.34
39.44	0.65				44.38	-0.05				88.75	-0.41
39.72	0.66				44.69	0.05				89.38	-0.45
40	0.67				45	0.1				90	-0.56
40.28	0.67				45.31	0.13				90.63	-0.62
40.56	0.67				45.63	0.2				91.25	-0.64
40.83	0.68				45.94	0.28				91.88	-0.63
41.11	0.67				46.25	0.33				92.5	-0.64
41.39	0.67				46.56	0.37				93.13	-0.64
41.67	0.65				46.88	0.48				93.75	-0.58
41.94	0.62				47.19	0.48				94.38	-0.45
42.22	0.59				47.5	0.53				95	-0.26
42.5	0.56				47.81	0.58				95.63	-0.06
42.78	0.52				48.13	0.61				96.25	0.03
43.06	0.52				48.44	0.57				96.88	0.19
43.33	0.48				48.75	0.57				97.5	0.38
43.61	0.44				49.06	0.64				98.13	0.49
43.89	0.37				49.38	0.68				98.75	0.57
44.17	0.32				49.69	0.7				99.38	0.59
44.44	0.28				50	0.69				100	0.57
44.72	0.27				50.31	0.67				100.63	0.66
45	0.21				50.63	0.66				101.25	0.85
45.28	0.15				50.94	0.58				101.88	0.85
45.56	0.08				51.25	0.46				102.5	0.85
45.83	-0.01				51.56	0.45				103.13	0.79
46.11	-0.01				51.88	0.44				103.75	0.76
46.39	-0.08				52.19	0.27				104.38	0.65
46.67	-0.15				52.5	0.27				105	0.5
46.94	-0.2				52.81	0.12				105.63	0.35
47.22	-0.25				53.13	0.02				106.25	0.32
47.5	-0.31				53.44	-0.04				106.88	0.26
47.78	-0.32				53.75	-0.1				107.5	0.25
48.06	-0.36				54.06	-0.19				108.13	0.17
48.33	-0.41				54.38	-0.25				108.75	0.04
48.61	-0.46				54.69	-0.36				109.38	-0.16
48.89	-0.5				55	-0.4				110	-0.18
49.17	-0.55				55.31	-0.45				110.63	-0.29
49.44	-0.55				55.63	-0.49				111.25	-0.36
49.72	-0.6				55.94	-0.51				111.88	-0.43
50	-0.64				56.25	-0.67				112.5	-0.58
50.28	-0.66				56.56	-0.76				113.13	-0.65
50.56	-0.68				56.88	-0.83				113.75	-0.61
50.83	-0.68				57.19	-0.88				114.38	-0.61
51.11	-0.69				57.5	-0.85				115	-0.61
51.39	-0.7				57.81	-0.85				115.63	-0.59
51.67	-0.7				58.13	-0.89				116.25	-0.56
51.94	-0.69				58.44	-0.8				116.88	-0.51
52.22	-0.67				58.75	-0.78				117.5	-0.45
52.5	-0.67				59.06	-0.76				118.13	-0.35
52.78	-0.64				59.38	-0.72				118.75	-0.18
53.06	-0.6				59.69	-0.76				119.38	-0.03
53.33	-0.56				60	-0.68				120	0.05
53.61	-0.53				60.31	-0.69				120.63	0.1
53.89	-0.53				60.63	-0.65				121.25	0.24
54.17	-0.49				60.94	-0.59				121.88	0.4
54.44	-0.44				61.25	-0.56				122.5	0.45
54.72	-0.39				61.56	-0.56				123.13	0.45
55	-0.33				61.88	-0.4				123.75	0.55
55.28	-0.28				62.19	-0.36				124.38	0.64
55.56	-0.25				62.5	-0.33				125	0.68
55.83	-0.19				62.81	-0.32				125.63	0.84
56.11	-0.13				63.13	-0.22				126.25	0.88
56.39	-0.07				63.44	-0.1				126.88	0.71
56.67	0				63.75	0.01				127.5	0.66
56.94	0.07				64.06	0.01				128.13	0.6
57.22	0.07				64.38	0.18				128.75	0.49
57.5	0.15				64.69	0.25				129.38	0.37
57.78	0.2				65	0.3				130	0.33
58.06	0.27				65.31	0.36				130.63	0.36
58.33	0.33				65.63	0.4				131.25	0.4
58.61	0.33				65.94	0.44				131.88	0.25
58.89	0.39				66.25	0.48				132.5	0.12
59.17	0.45				66.56	0.59				133.13	0.1
59.44	0.53				66.88	0.59				133.75	0.06
59.72	0.55				67.19	0.61				134.38	-0.06
60	0.59				67.5	0.68				135	-0.2
60.28	0.59				67.81	0.71				135.63	-0.28
60.56	0.63				68.13	0.69				136.25	-0.33
60.83	0.66				68.44	0.7				136.88	-0.43
61.11	0.69				68.75	0.73				137.5	-0.58
61.39	0.71				69.06	0.75				138.13	-0.65
61.67	0.71				69.38	0.8				138.75	-0.61
61.94	0.71				69.69	0.77				139.38	-0.61
62.22	0.71				70	0.7				140	-0.61
62.5	0.71				70.31	0.55				140.63	-0.59
62.78	0.71				70.63	0.55				141.25	-0.56
63.06	0.7				70.94	0.45				141.88	-0.51
63.33	0.69				71.25	0.44				142.5	-0.45
63.61	0.67				71.56	0.36				143.13	-0.35
63.89	0.64				71.88	0.34				143.75	-0.18
64.17	0.59				72.19	0.23				144.38	-0.03
64.44	0.54				72.5	0.09				145	-0.06
64.72	0.48				72.81	0				145.63	0
65	0.48				73.13	0				146.25	0.14
65.28	0.43				73.44	-0.26				146.88	0.33
65.56	0.36				73.75	-0.39				147.5	0.4
65.83	0.31				74.06	-0.5				148.13	0.67
66.11	0.25				74.38	-0.5				148.75	0.74
66.39	0.25				74.69	-0.49				149.38	0.79
66.67	0.15				75	-0.58				150	0.85
66.94	0.09				75.31	-0.65				150.63	0.85
67.22	0.01				75.63	-0.74				151.25	0.86
67.5	-0.05				75.94	-0.74				151.88	0.89
67.78	-0.12				76.25	-0.85				152.5	0.86
68.06	-0.13				76.56	-0.86				153.13	0.79
68.33	-0.2				76.88	-0.87				153.75	0.72
68.61	-0.27				77.19	-0.92				154.38	0.56
68.89	-0.32				77.5	-0.85				155	0.47
69.17	-0.4				77.81	-0.85				155.63	0.46
69.44	-0.47				78.13	-0.84				156.25	0.42
69.72	-0.45				78.44	-0.88				156.88	0.26
70	-0.5				78.75	-0.84				157.5	0.2
70.28	-0.55				79.06	-0.8				158.13	0.12
70.56	-0.6				79.38	-0.74				158.75	-0.04
70.83	-0.64				79.69	-0.72				159.38	-0.22
71.11	-0.66				80	-0.67				160	-0.34
71.39	-0.69				80.31	-0.61				160.63	-0.39
71.67	-0.71				80.63	-0.6				161.25	-0.41
71.94	-0.73				80.94	-0.56				161.88	-0.42
72.22	-0.76				81.25	-0.52				162.5	-0.43
72.5	-0.76									163.13	-0.58
72.78	-0.76									163.75	-0.65
73.06	-0.76									164.38	-0.61
73.33	-0.75									165	-0.61
73.61	-0.73									165.63	-0.61
73.89	-0.7									166.25	-0.59
74.17	-0.7									166.88	-0.56
74.44	-0.67									167.5	-0.51
74.72	-0.63									168.13	-0.45
75	-0.59									168.75	-0.35
75.28	-0.54									169.38	-0.18
75.56	-0.49									170	-0.03
75.83	-0.49									170.63	0.26
76.11	-0.41									171.25	0.5
76.39	-0.35									171.88	0.68
76.67	-0.3									172.5	0.82
76.94	-0.23									173.13	0.89
77.22	-0.17									173.75	0.92
77.5	-0.17									174.38	0.89
77.78	-0.1									175	0.79
78.06	-0.05									175.63	0.7
										176.25	0.64
										176.88	0.52
										177.5	0.5
										178.13	0.44
										178.75	0.35
										179.38	0.26
										180	0.16
										180.63	0.12
										181.25	0
										181.88	-0.33
										182.5	-0.49
										183.13	-0.42
										183.75	-0.42
										184.38	-0.41
										185	-0.4
										185.63	-0.42
										186.25	-0.44
										186.88	-0.4
										187.5	-0.38
										188.13	-0.52
										188.75	-0.52
										189.38	-0.68
										190	-0.54
										190.63	-0.56
										191.25	-0.38
										191.88	-0.17
										192.5	0.26
										193.13	0.32
										193.75	0.48
										194.38	0.52
										195	0.58
										195.63	0.64
										196.25	0.66
										196.88	0.9
										197.5	0.88
										198.13	0.81
										198.75	0.74
										199.38	0.66
										200	0.64
										200.63	0.6
										201.25	0.55
										201.88	0.43
										202.5	0.22
										203.13	0.12
										203.75	0.12
										204.38	-0.04
										205	-0.31
										205.63	-0.31
										206.25	-0.43
										206.88	-0.48
										207.5	-0.6
										208.13	-0.61
										208.75	-0.71
										209.38	-0.45
										210	-0.44
										210.63	-0.44
										211.25	-0.46
										211.88	-0.48
										212.5	-0.46
										213.13	-0.43
										213.75	-0.4
										214.38	-0.4
										215	-0.4
										215.63	-0.41
										216.25	-0.4
										216.88	-0.4
										217.5	-0.41
										218.13	-0.41
										218.75	-0.4
										219.38	-0.4
										220	-0.43
										220.63	-0.41
										221.25	-0.43
										221.88	-0.42
										222.5	-0.43
										223.13	-0.41
										223.75	-0.41
										224.38	-0.42
										225	-0.44
										225.63	-0.43
										226.25	-0.39
										226.88	-0.42

## Sheet: figure 2c
x	y1	y1	x	y2	y2
Time (min)	Experimental Amplitude (A/μm)	Experimental stress (σ/MPa)	Time (min)	Theoretical amplitude (μm)	Theoretical stress (σ/MPa)
0	1.48	282	0	1.44	270.42
0.16	1.41	258	0.02	1.44	267.54
0.33	1.36	240	0.03	1.43	264.7
0.66	1.27	212	0.05	1.42	261.89
1	1.09	158	0.07	1.41	259.11
2	0.78	83	0.08	1.4	256.36
3	0.45	38	0.1	1.4	253.64
4	0.24	19	0.12	1.39	250.96
5	0.14	13	0.13	1.38	248.3
6	0.05	11	0.15	1.37	245.68
			0.17	1.36	243.08
			0.18	1.36	240.52
			0.2	1.35	237.98
			0.22	1.34	235.47
			0.23	1.33	232.99
			0.25	1.33	230.54
			0.27	1.32	228.12
			0.28	1.31	225.72
			0.3	1.31	223.35
			0.32	1.3	221
			0.33	1.29	218.68
			0.35	1.28	216.39
			0.37	1.28	214.13
			0.38	1.27	211.88
			0.4	1.26	209.67
			0.42	1.26	207.48
			0.43	1.25	205.31
			0.45	1.24	203.16
			0.47	1.23	201.04
			0.48	1.23	198.95
			0.5	1.22	196.87
			0.52	1.21	194.82
			0.53	1.21	192.79
			0.55	1.2	190.78
			0.57	1.19	188.8
			0.58	1.19	186.84
			0.6	1.18	184.9
			0.62	1.17	182.98
			0.63	1.17	181.08
			0.65	1.16	179.2
			0.67	1.16	177.34
			0.68	1.15	175.5
			0.7	1.14	173.68
			0.72	1.14	171.88
			0.73	1.13	170.11
			0.75	1.12	168.35
			0.77	1.12	166.61
			0.78	1.11	164.88
			0.8	1.1	163.18
			0.82	1.1	161.49
			0.83	1.09	159.83
			0.85	1.09	158.18
			0.87	1.08	156.55
			0.88	1.07	154.93
			0.9	1.07	153.34
			0.92	1.06	151.76
			0.93	1.06	150.2
			0.95	1.05	148.65
			0.97	1.04	147.12
			0.98	1.04	145.61
			1	1.03	144.11
			1.02	1.03	142.63
			1.03	1.02	141.16
			1.05	1.02	139.71
			1.07	1.01	138.28
			1.08	1	136.86
			1.1	1	135.46
			1.12	0.99	134.07
			1.13	0.99	132.69
			1.15	0.98	131.33
			1.17	0.98	129.99
			1.18	0.97	128.66
			1.2	0.97	127.34
			1.22	0.96	126.04
			1.23	0.96	124.75
			1.25	0.95	123.47
			1.27	0.94	122.21
			1.28	0.94	120.96
			1.3	0.93	119.73
			1.32	0.93	118.5
			1.33	0.92	117.29
			1.35	0.92	116.1
			1.37	0.91	114.91
			1.38	0.91	113.74
			1.4	0.9	112.58
			1.42	0.9	111.43
			1.43	0.89	110.29
			1.45	0.89	109.17
			1.47	0.88	108.06
			1.48	0.88	106.96
			1.5	0.87	105.87
			1.52	0.87	104.79
			1.53	0.86	103.72
			1.55	0.86	102.67
			1.57	0.85	101.62
			1.58	0.85	100.59
			1.6	0.84	99.57
			1.62	0.84	98.56
			1.63	0.83	97.55
			1.65	0.83	96.56
			1.67	0.82	95.58
			1.68	0.82	94.61
			1.7	0.81	93.65
			1.72	0.81	92.7
			1.73	0.8	91.76
			1.75	0.8	90.83
			1.77	0.8	89.91
			1.78	0.79	88.99
			1.8	0.79	88.09
			1.82	0.78	87.2
			1.83	0.78	86.32
			1.85	0.77	85.44
			1.87	0.77	84.58
			1.88	0.76	83.72
			1.9	0.76	82.87
			1.92	0.75	82.03
			1.93	0.75	81.2
			1.95	0.75	80.38
			1.97	0.74	79.57
			1.98	0.74	78.76
			2	0.73	77.96
			2.02	0.73	77.18
			2.03	0.72	76.39
			2.05	0.72	75.62
			2.07	0.72	74.86
			2.08	0.71	74.1
			2.1	0.71	73.35
			2.12	0.7	72.61
			2.13	0.7	71.88
			2.15	0.69	71.15
			2.17	0.69	70.43
			2.18	0.69	69.72
			2.2	0.68	69.02
			2.22	0.68	68.32
			2.23	0.67	67.63
			2.25	0.67	66.95
			2.27	0.67	66.27
			2.28	0.66	65.6
			2.3	0.66	64.94
			2.32	0.65	64.29
			2.33	0.65	63.64
			2.35	0.65	63
			2.37	0.64	62.36
			2.38	0.64	61.73
			2.4	0.63	61.11
			2.42	0.63	60.5
			2.43	0.63	59.89
			2.45	0.62	59.28
			2.47	0.62	58.69
			2.48	0.61	58.1
			2.5	0.61	57.51
			2.52	0.61	56.93
			2.53	0.6	56.36
			2.55	0.6	55.79
			2.57	0.59	55.23
			2.58	0.59	54.67
			2.6	0.59	54.12
			2.62	0.58	53.58
			2.63	0.58	53.04
			2.65	0.58	52.51
			2.67	0.57	51.98
			2.68	0.57	51.46
			2.7	0.56	50.94
			2.72	0.56	50.43
			2.73	0.56	49.92
			2.75	0.55	49.42
			2.77	0.55	48.92
			2.78	0.55	48.43
			2.8	0.54	47.94
			2.82	0.54	47.46
			2.83	0.54	46.98
			2.85	0.53	46.51
			2.87	0.53	46.04
			2.88	0.53	45.58
			2.9	0.52	45.12
			2.92	0.52	44.67
			2.93	0.52	44.22
			2.95	0.51	43.78
			2.97	0.51	43.34
			2.98	0.5	42.9
			3	0.5	42.47
			3.02	0.5	42.05
			3.03	0.49	41.63
			3.05	0.49	41.21
			3.07	0.49	40.79
			3.08	0.48	40.38
			3.1	0.48	39.98
			3.12	0.48	39.58
			3.13	0.47	39.18
			3.15	0.47	38.79
			3.17	0.47	38.4
			3.18	0.46	38.01
			3.2	0.46	37.63
			3.22	0.46	37.26
			3.23	0.45	36.88
			3.25	0.45	36.51
			3.27	0.45	36.15
			3.28	0.44	35.78
			3.3	0.44	35.43
			3.32	0.44	35.07
			3.33	0.43	34.72
			3.35	0.43	34.37
			3.37	0.43	34.03
			3.38	0.42	33.69
			3.4	0.42	33.35
			3.42	0.42	33.01
			3.43	0.42	32.68
			3.45	0.41	32.36
			3.47	0.41	32.03
			3.48	0.41	31.71
			3.5	0.4	31.39
			3.52	0.4	31.08
			3.53	0.4	30.77
			3.55	0.39	30.46
			3.57	0.39	30.16
			3.58	0.39	29.85
			3.6	0.38	29.55
			3.62	0.38	29.26
			3.63	0.38	28.97
			3.65	0.37	28.68
			3.67	0.37	28.39
			3.68	0.37	28.11
			3.7	0.37	27.82
			3.72	0.36	27.55
			3.73	0.36	27.27
			3.75	0.36	27
			3.77	0.35	26.73
			3.78	0.35	26.46
			3.8	0.35	26.2
			3.82	0.34	25.93
			3.83	0.34	25.67
			3.85	0.34	25.42
			3.87	0.33	25.16
			3.88	0.33	24.91
			3.9	0.33	24.66
			3.92	0.33	24.42
			3.93	0.32	24.17
			3.95	0.32	23.93
			3.97	0.32	23.69
			3.98	0.31	23.45
			4	0.31	23.22
			4.02	0.31	22.99
			4.03	0.3	22.76
			4.05	0.3	22.53
			4.07	0.3	22.3
			4.08	0.3	22.08
			4.1	0.29	21.86
			4.12	0.29	21.64
			4.13	0.29	21.43
			4.15	0.28	21.21
			4.17	0.28	21
			4.18	0.28	20.79
			4.2	0.27	20.58
			4.22	0.27	20.38
			4.23	0.27	20.17
			4.25	0.27	19.97
			4.27	0.26	19.77
			4.28	0.26	19.57
			4.3	0.26	19.38
			4.32	0.25	19.19
			4.33	0.25	18.99
			4.35	0.25	18.8
			4.37	0.24	18.62
			4.38	0.24	18.43
			4.4	0.24	18.25
			4.42	0.23	18.06
			4.43	0.23	17.88
			4.45	0.23	17.71
			4.47	0.23	17.53
			4.48	0.22	17.35
			4.5	0.22	17.18
			4.52	0.22	17.01
			4.53	0.21	16.84
			4.55	0.21	16.67
			4.57	0.21	16.5
			4.58	0.2	16.34
			4.6	0.2	16.18
			4.62	0.2	16.02
			4.63	0.19	15.86
			4.65	0.19	15.7
			4.67	0.19	15.54
			4.68	0.18	15.39
			4.7	0.18	15.23
			4.72	0.18	15.08
			4.73	0.17	14.93
			4.75	0.17	14.78
			4.77	0.17	14.63
			4.78	0.16	14.49
			4.8	0.16	14.34
			4.82	0.16	14.2
			4.83	0.15	14.06
			4.85	0.15	13.92
			4.87	0.14	13.78
			4.88	0.14	13.64
			4.9	0.14	13.5
			4.92	0.13	13.37
			4.93	0.13	13.24
			4.95	0.12	13.1
			4.97	0.12	12.97
			4.98	0.11	12.84
			5	0.11	12.72
			5.02	0.11	12.59
			5.03	0.1	12.46
			5.05	0.1	12.34
			5.07	0.09	12.22
			5.08	0.08	12.09
			5.1	0.08	11.97
			5.12	0.07	11.85
			5.13	0.07	11.74
			5.15	0.06	11.62
			5.17	0.05	11.5
			5.18	0.04	11.39
			5.2	0.02	11.28
			5.22	0	11.16
			5.23	0	11.05
			5.25	0	10.94
			5.27	0	10.83
			5.28	0	10.72
			5.3	0	10.62
			5.32	0	10.51
			5.33	0	10.41
			5.35	0	10.3
			5.37	0	10.2
			5.38	0	10.1
			5.4	0	10
			5.42	0	9.9
			5.43	0	9.8
			5.45	0	9.7
			5.47	0	9.6
			5.48	0	9.51
			5.5	0	9.41
			5.52	0	9.32
			5.53	0	9.23
			5.55	0	9.14
			5.57	0	9.04
			5.58	0	8.95
			5.6	0	8.87
			5.62	0	8.78
			5.63	0	8.69
			5.65	0	8.6
			5.67	0	8.52
			5.68	0	8.43
			5.7	0	8.35
			5.72	0	8.26
			5.73	0	8.18
			5.75	0	8.1
			5.77	0	8.02
			5.78	0	7.94
			5.8	0	7.86
			5.82	0	7.78
			5.83	0	7.71
			5.85	0	7.63
			5.87	0	7.55
			5.88	0	7.48
			5.9	0	7.4
			5.92	0	7.33
			5.93	0	7.26
			5.95	0	7.18
			5.97	0	7.11
			5.98	0	7.04
			6	0	6.97

## Sheet: figure 2d
x	y	y
Time (min)	G/G0 (365 nm)	G/G0
0	1	1
0.03	0.9	0.95
0.07	0.83	0.92
0.1	0.78	0.9
0.15	0.72	0.88
0.2	0.67	0.86
0.27	0.63	0.84
0.35	0.58	0.83
0.45	0.53	0.81
0.57	0.49	0.8
0.7	0.46	0.79
0.87	0.42	0.78
1.07	0.38	0.77
1.3	0.35	0.77
1.58	0.33	0.76
1.93	0.31	0.76
2.35	0.29	0.76
3.5	0.28	0.76
5	0.28	0.76
7.5	0.28	0.76
10	0.28	0.76

## Sheet: figure 2e
	x	xEr±	y	yEr±
Cycle time	Amplitude (μm)		Wavelength (μm)
1	1.49	0.093	21.4	0.923
1.5	0	0	0	0
2	1.53	0.154	21.66	1.219
2.5	0	0	0	0
3	1.61	0.063	21.78	1.133
3.5	0	0	0	0
4	1.52	0.082	21.28	1.38
4.5	0	0	0	0
5	1.49	0.133	21.09	1.232
5.5	0	0	0	0
6	1.53	0.094	21.01	1.243
6.5	0	0	0	0
7	1.58	0.053	21.44	1.27
7.5	0	0	0	0
8	1.58	0.134	20.68	1.821
8.5	0	0	0	0
9	1.57	0.072	21.3	1.219
9.5	0	0	0	0
10	1.51	0.189	21.05	1.334
				--
				--
				--

## Sheet: figure 3d
						inset
q	Ds (X104 MPa)					q	Ds (X104 MPa)
0.1	6.37					0.95	130.91
0.11	5.26					0.96	104.12
0.12	4.42					0.97	77.65
0.13	3.77					0.98	51.48
0.14	3.25					0.99	25.61
0.15	2.83					1	0
0.16	2.49
0.17	2.2
0.18	1.96
0.19	1.76
0.2	1.59
0.21	1.44
0.22	1.31
0.23	1.2
0.24	1.1
0.25	1.02
0.26	0.94
0.27	0.87
0.28	0.81
0.29	0.75
0.3	0.7
0.31	0.66
0.32	0.62
0.33	0.58
0.34	0.54
0.35	0.51
0.36	0.48
0.37	0.46
0.38	0.43
0.39	0.41
0.4	0.39
0.41	0.37
0.42	0.35
0.43	0.33
0.44	0.32
0.45	0.3
0.46	0.29
0.47	0.27
0.48	0.26
0.49	0.25
0.5	0.24
0.51	0.23
0.52	0.22
0.53	0.21
0.54	0.2
0.55	0.19
0.56	0.18
0.57	0.18
0.58	0.17
0.59	0.16
0.6	0.15
0.61	0.15
0.62	0.14
0.63	0.14
0.64	0.13
0.65	0.12
0.66	0.12
0.67	0.11
0.68	0.11
0.69	0.1
0.7	0.1
0.71	0.09
0.72	0.09
0.73	0.09
0.74	0.08
0.75	0.08
0.76	0.07
0.77	0.07
0.78	0.07
0.79	0.06
0.8	0.06
0.81	0.06
0.82	0.05
0.83	0.05
0.84	0.05
0.85	0.04
0.86	0.04
0.87	0.04
0.88	0.03
0.89	0.03
0.9	0.03
0.91	0.02
0.92	0.02
0.93	0.02
0.94	0.02
0.95	0.01
0.96	0.01
0.97	0.01
0.98	0.01
0.99	0
1	0

## Sheet: figure 3f
x	y	y	y
x (μm)	σx/Mpa	σy/MPa	σc/MPa
-100	6.97	74.74	11.2
-99.8	7	74.75	11.2
-99.6	7.03	74.76	11.2
-99.4	7.06	74.78	11.2
-99.2	7.09	74.79	11.2
-99	7.11	74.81	11.2
-98.8	7.14	74.82	11.2
-98.6	7.17	74.84	11.2
-98.4	7.2	74.85	11.2
-98.2	7.23	74.86	11.2
-98	7.26	74.88	11.2
-97.8	7.29	74.89	11.2
-97.6	7.31	74.91	11.2
-97.4	7.34	74.92	11.2
-97.2	7.37	74.94	11.2
-97	7.4	74.95	11.2
-96.8	7.43	74.96	11.2
-96.6	7.46	74.98	11.2
-96.4	7.48	74.99	11.2
-96.2	7.51	75.01	11.2
-96	7.54	75.02	11.2
-95.8	7.57	75.03	11.2
-95.6	7.59	75.05	11.2
-95.4	7.62	75.06	11.2
-95.2	7.65	75.07	11.2
-95	7.68	75.09	11.2
-94.8	7.7	75.1	11.2
-94.6	7.73	75.12	11.2
-94.4	7.76	75.13	11.2
-94.2	7.79	75.14	11.2
-94	7.81	75.16	11.2
-93.8	7.84	75.17	11.2
-93.6	7.87	75.18	11.2
-93.4	7.9	75.2	11.2
-93.2	7.92	75.21	11.2
-93	7.95	75.22	11.2
-92.8	7.98	75.24	11.2
-92.6	8	75.25	11.2
-92.4	8.03	75.27	11.2
-92.2	8.06	75.28	11.2
-92	8.08	75.29	11.2
-91.8	8.11	75.31	11.2
-91.6	8.14	75.32	11.2
-91.4	8.16	75.33	11.2
-91.2	8.19	75.35	11.2
-91	8.22	75.36	11.2
-90.8	8.24	75.37	11.2
-90.6	8.27	75.38	11.2
-90.4	8.3	75.4	11.2
-90.2	8.32	75.41	11.2
-90	8.35	75.42	11.2
-89.8	8.37	75.44	11.2
-89.6	8.4	75.45	11.2
-89.4	8.43	75.46	11.2
-89.2	8.45	75.48	11.2
-89	8.48	75.49	11.2
-88.8	8.5	75.5	11.2
-88.6	8.53	75.51	11.2
-88.4	8.55	75.53	11.2
-88.2	8.58	75.54	11.2
-88	8.61	75.55	11.2
-87.8	8.63	75.57	11.2
-87.6	8.66	75.58	11.2
-87.4	8.68	75.59	11.2
-87.2	8.71	75.6	11.2
-87	8.73	75.62	11.2
-86.8	8.76	75.63	11.2
-86.6	8.78	75.64	11.2
-86.4	8.81	75.65	11.2
-86.2	8.83	75.67	11.2
-86	8.86	75.68	11.2
-85.8	8.88	75.69	11.2
-85.6	8.91	75.7	11.2
-85.4	8.93	75.72	11.2
-85.2	8.96	75.73	11.2
-85	8.98	75.74	11.2
-84.8	9	75.75	11.2
-84.6	9.03	75.76	11.2
-84.4	9.05	75.78	11.2
-84.2	9.08	75.79	11.2
-84	9.1	75.8	11.2
-83.8	9.13	75.81	11.2
-83.6	9.15	75.83	11.2
-83.4	9.17	75.84	11.2
-83.2	9.2	75.85	11.2
-83	9.22	75.86	11.2
-82.8	9.25	75.87	11.2
-82.6	9.27	75.89	11.2
-82.4	9.29	75.9	11.2
-82.2	9.32	75.91	11.2
-82	9.34	75.92	11.2
-81.8	9.37	75.93	11.2
-81.6	9.39	75.94	11.2
-81.4	9.41	75.96	11.2
-81.2	9.44	75.97	11.2
-81	9.46	75.98	11.2
-80.8	9.48	75.99	11.2
-80.6	9.51	76	11.2
-80.4	9.53	76.01	11.2
-80.2	9.55	76.03	11.2
-80	9.58	76.04	11.2
-79.8	9.6	76.05	11.2
-79.6	9.62	76.06	11.2
-79.4	9.64	76.07	11.2
-79.2	9.67	76.08	11.2
-79	9.69	76.1	11.2
-78.8	9.71	76.11	11.2
-78.6	9.74	76.12	11.2
-78.4	9.76	76.13	11.2
-78.2	9.78	76.14	11.2
-78	9.8	76.15	11.2
-77.8	9.83	76.16	11.2
-77.6	9.85	76.17	11.2
-77.4	9.87	76.19	11.2
-77.2	9.89	76.2	11.2
-77	9.92	76.21	11.2
-76.8	9.94	76.22	11.2
-76.6	9.96	76.23	11.2
-76.4	9.98	76.24	11.2
-76.2	10	76.25	11.2
-76	10.03	76.26	11.2
-75.8	10.05	76.27	11.2
-75.6	10.07	76.28	11.2
-75.4	10.09	76.3	11.2
-75.2	10.11	76.31	11.2
-75	10.13	76.32	11.2
-74.8	10.16	76.33	11.2
-74.6	10.18	76.34	11.2
-74.4	10.2	76.35	11.2
-74.2	10.22	76.36	11.2
-74	10.24	76.37	11.2
-73.8	10.26	76.38	11.2
-73.6	10.28	76.39	11.2
-73.4	10.31	76.4	11.2
-73.2	10.33	76.41	11.2
-73	10.35	76.42	11.2
-72.8	10.37	76.43	11.2
-72.6	10.39	76.44	11.2
-72.4	10.41	76.46	11.2
-72.2	10.43	76.47	11.2
-72	10.45	76.48	11.2
-71.8	10.47	76.49	11.2
-71.6	10.49	76.5	11.2
-71.4	10.51	76.51	11.2
-71.2	10.53	76.52	11.2
-71	10.56	76.53	11.2
-70.8	10.58	76.54	11.2
-70.6	10.6	76.55	11.2
-70.4	10.62	76.56	11.2
-70.2	10.64	76.57	11.2
-70	10.66	76.58	11.2
-69.8	10.68	76.59	11.2
-69.6	10.7	76.6	11.2
-69.4	10.72	76.61	11.2
-69.2	10.74	76.62	11.2
-69	10.76	76.63	11.2
-68.8	10.78	76.64	11.2
-68.6	10.8	76.65	11.2
-68.4	10.82	76.66	11.2
-68.2	10.84	76.67	11.2
-68	10.86	76.68	11.2
-67.8	10.87	76.69	11.2
-67.6	10.89	76.7	11.2
-67.4	10.91	76.71	11.2
-67.2	10.93	76.72	11.2
-67	10.95	76.73	11.2
-66.8	10.97	76.74	11.2
-66.6	10.99	76.75	11.2
-66.4	11.01	76.75	11.2
-66.2	11.03	76.76	11.2
-66	11.05	76.77	11.2
-65.8	11.07	76.78	11.2
-65.6	11.09	76.79	11.2
-65.4	11.1	76.8	11.2
-65.2	11.12	76.81	11.2
-65	11.14	76.82	11.2
-64.8	11.16	76.83	11.2
-64.6	11.18	76.84	11.2
-64.4	11.2	76.85	11.2
-64.2	11.22	76.86	11.2
-64	11.23	76.87	11.2
-63.8	11.25	76.88	11.2
-63.6	11.27	76.89	11.2
-63.4	11.29	76.89	11.2
-63.2	11.31	76.9	11.2
-63	11.33	76.91	11.2
-62.8	11.34	76.92	11.2
-62.6	11.36	76.93	11.2
-62.4	11.38	76.94	11.2
-62.2	11.4	76.95	11.2
-62	11.42	76.96	11.2
-61.8	11.43	76.97	11.2
-61.6	11.45	76.98	11.2
-61.4	11.47	76.98	11.2
-61.2	11.49	76.99	11.2
-61	11.5	77	11.2
-60.8	11.52	77.01	11.2
-60.6	11.54	77.02	11.2
-60.4	11.56	77.03	11.2
-60.2	11.57	77.04	11.2
-60	11.59	77.05	11.2
-59.8	11.61	77.05	11.2
-59.6	11.63	77.06	11.2
-59.4	11.64	77.07	11.2
-59.2	11.66	77.08	11.2
-59	11.68	77.09	11.2
-58.8	11.69	77.1	11.2
-58.6	11.71	77.1	11.2
-58.4	11.73	77.11	11.2
-58.2	11.74	77.12	11.2
-58	11.76	77.13	11.2
-57.8	11.78	77.14	11.2
-57.6	11.79	77.15	11.2
-57.4	11.81	77.15	11.2
-57.2	11.83	77.16	11.2
-57	11.84	77.17	11.2
-56.8	11.86	77.18	11.2
-56.6	11.88	77.19	11.2
-56.4	11.89	77.2	11.2
-56.2	11.91	77.2	11.2
-56	11.92	77.21	11.2
-55.8	11.94	77.22	11.2
-55.6	11.96	77.23	11.2
-55.4	11.97	77.24	11.2
-55.2	11.99	77.24	11.2
-55	12	77.25	11.2
-54.8	12.02	77.26	11.2
-54.6	12.03	77.27	11.2
-54.4	12.05	77.28	11.2
-54.2	12.07	77.28	11.2
-54	12.08	77.29	11.2
-53.8	12.1	77.3	11.2
-53.6	12.11	77.31	11.2
-53.4	12.13	77.31	11.2
-53.2	12.14	77.32	11.2
-53	12.16	77.33	11.2
-52.8	12.17	77.34	11.2
-52.6	12.19	77.34	11.2
-52.4	12.2	77.35	11.2
-52.2	12.22	77.36	11.2
-52	12.23	77.37	11.2
-51.8	12.25	77.37	11.2
-51.6	12.26	77.38	11.2
-51.4	12.28	77.39	11.2
-51.2	12.29	77.4	11.2
-51	12.31	77.4	11.2
-50.8	12.32	77.41	11.2
-50.6	12.34	77.42	11.2
-50.4	12.35	77.43	11.2
-50.2	12.37	77.43	11.2
-50	12.38	77.44	11.2
-49.8	12.39	77.45	11.2
-49.6	12.41	77.45	11.2
-49.4	12.42	77.46	11.2
-49.2	12.44	77.47	11.2
-49	12.45	77.48	11.2
-48.8	12.46	77.48	11.2
-48.6	12.48	77.49	11.2
-48.4	12.49	77.5	11.2
-48.2	12.51	77.5	11.2
-48	12.52	77.51	11.2
-47.8	12.53	77.52	11.2
-47.6	12.55	77.52	11.2
-47.4	12.56	77.53	11.2
-47.2	12.57	77.54	11.2
-47	12.59	77.54	11.2
-46.8	12.6	77.55	11.2
-46.6	12.61	77.56	11.2
-46.4	12.63	77.56	11.2
-46.2	12.64	77.57	11.2
-46	12.65	77.58	11.2
-45.8	12.67	77.58	11.2
-45.6	12.68	77.59	11.2
-45.4	12.69	77.6	11.2
-45.2	12.71	77.6	11.2
-45	12.72	77.61	11.2
-44.8	12.73	77.62	11.2
-44.6	12.75	77.62	11.2
-44.4	12.76	77.63	11.2
-44.2	12.77	77.64	11.2
-44	12.78	77.64	11.2
-43.8	12.8	77.65	11.2
-43.6	12.81	77.65	11.2
-43.4	12.82	77.66	11.2
-43.2	12.83	77.67	11.2
-43	12.85	77.67	11.2
-42.8	12.86	77.68	11.2
-42.6	12.87	77.68	11.2
-42.4	12.88	77.69	11.2
-42.2	12.89	77.7	11.2
-42	12.91	77.7	11.2
-41.8	12.92	77.71	11.2
-41.6	12.93	77.72	11.2
-41.4	12.94	77.72	11.2
-41.2	12.95	77.73	11.2
-41	12.97	77.73	11.2
-40.8	12.98	77.74	11.2
-40.6	12.99	77.74	11.2
-40.4	13	77.75	11.2
-40.2	13.01	77.76	11.2
-40	13.02	77.76	11.2
-39.8	13.03	77.77	11.2
-39.6	13.05	77.77	11.2
-39.4	13.06	77.78	11.2
-39.2	13.07	77.78	11.2
-39	13.08	77.79	11.2
-38.8	13.09	77.8	11.2
-38.6	13.1	77.8	11.2
-38.4	13.11	77.81	11.2
-38.2	13.12	77.81	11.2
-38	13.14	77.82	11.2
-37.8	13.15	77.82	11.2
-37.6	13.16	77.83	11.2
-37.4	13.17	77.83	11.2
-37.2	13.18	77.84	11.2
-37	13.19	77.84	11.2
-36.8	13.2	77.85	11.2
-36.6	13.21	77.85	11.2
-36.4	13.22	77.86	11.2
-36.2	13.23	77.87	11.2
-36	13.24	77.87	11.2
-35.8	13.25	77.88	11.2
-35.6	13.26	77.88	11.2
-35.4	13.27	77.89	11.2
-35.2	13.28	77.89	11.2
-35	13.29	77.9	11.2
-34.8	13.3	77.9	11.2
-34.6	13.31	77.91	11.2
-34.4	13.32	77.91	11.2
-34.2	13.33	77.92	11.2
-34	13.34	77.92	11.2
-33.8	13.35	77.93	11.2
-33.6	13.36	77.93	11.2
-33.4	13.37	77.93	11.2
-33.2	13.38	77.94	11.2
-33	13.39	77.94	11.2
-32.8	13.4	77.95	11.2
-32.6	13.41	77.95	11.2
-32.4	13.42	77.96	11.2
-32.2	13.43	77.96	11.2
-32	13.44	77.97	11.2
-31.8	13.44	77.97	11.2
-31.6	13.45	77.98	11.2
-31.4	13.46	77.98	11.2
-31.2	13.47	77.99	11.2
-31	13.48	77.99	11.2
-30.8	13.49	77.99	11.2
-30.6	13.5	78	11.2
-30.4	13.51	78	11.2
-30.2	13.52	78.01	11.2
-30	13.52	78.01	11.2
-29.8	13.53	78.02	11.2
-29.6	13.54	78.02	11.2
-29.4	13.55	78.02	11.2
-29.2	13.56	78.03	11.2
-29	13.57	78.03	11.2
-28.8	13.57	78.04	11.2
-28.6	13.58	78.04	11.2
-28.4	13.59	78.05	11.2
-28.2	13.6	78.05	11.2
-28	13.61	78.05	11.2
-27.8	13.61	78.06	11.2
-27.6	13.62	78.06	11.2
-27.4	13.63	78.07	11.2
-27.2	13.64	78.07	11.2
-27	13.65	78.07	11.2
-26.8	13.65	78.08	11.2
-26.6	13.66	78.08	11.2
-26.4	13.67	78.08	11.2
-26.2	13.68	78.09	11.2
-26	13.68	78.09	11.2
-25.8	13.69	78.1	11.2
-25.6	13.7	78.1	11.2
-25.4	13.71	78.1	11.2
-25.2	13.71	78.11	11.2
-25	13.72	78.11	11.2
-24.8	13.73	78.11	11.2
-24.6	13.73	78.12	11.2
-24.4	13.74	78.12	11.2
-24.2	13.75	78.12	11.2
-24	13.76	78.13	11.2
-23.8	13.76	78.13	11.2
-23.6	13.77	78.13	11.2
-23.4	13.78	78.14	11.2
-23.2	13.78	78.14	11.2
-23	13.79	78.14	11.2
-22.8	13.8	78.15	11.2
-22.6	13.8	78.15	11.2
-22.4	13.81	78.15	11.2
-22.2	13.81	78.16	11.2
-22	13.82	78.16	11.2
-21.8	13.83	78.16	11.2
-21.6	13.83	78.17	11.2
-21.4	13.84	78.17	11.2
-21.2	13.85	78.17	11.2
-21	13.85	78.18	11.2
-20.8	13.86	78.18	11.2
-20.6	13.86	78.18	11.2
-20.4	13.87	78.18	11.2
-20.2	13.87	78.19	11.2
-20	13.88	78.19	11.2
-19.8	13.89	78.19	11.2
-19.6	13.89	78.2	11.2
-19.4	13.9	78.2	11.2
-19.2	13.9	78.2	11.2
-19	13.91	78.2	11.2
-18.8	13.91	78.21	11.2
-18.6	13.92	78.21	11.2
-18.4	13.92	78.21	11.2
-18.2	13.93	78.21	11.2
-18	13.93	78.22	11.2
-17.8	13.94	78.22	11.2
-17.6	13.95	78.22	11.2
-17.4	13.95	78.23	11.2
-17.2	13.95	78.23	11.2
-17	13.96	78.23	11.2
-16.8	13.96	78.23	11.2
-16.6	13.97	78.23	11.2
-16.4	13.97	78.24	11.2
-16.2	13.98	78.24	11.2
-16	13.98	78.24	11.2
-15.8	13.99	78.24	11.2
-15.6	13.99	78.25	11.2
-15.4	14	78.25	11.2
-15.2	14	78.25	11.2
-15	14.01	78.25	11.2
-14.8	14.01	78.25	11.2
-14.6	14.01	78.26	11.2
-14.4	14.02	78.26	11.2
-14.2	14.02	78.26	11.2
-14	14.03	78.26	11.2
-13.8	14.03	78.27	11.2
-13.6	14.03	78.27	11.2
-13.4	14.04	78.27	11.2
-13.2	14.04	78.27	11.2
-13	14.05	78.27	11.2
-12.8	14.05	78.27	11.2
-12.6	14.05	78.28	11.2
-12.4	14.06	78.28	11.2
-12.2	14.06	78.28	11.2
-12	14.06	78.28	11.2
-11.8	14.07	78.28	11.2
-11.6	14.07	78.28	11.2
-11.4	14.07	78.29	11.2
-11.2	14.08	78.29	11.2
-11	14.08	78.29	11.2
-10.8	14.08	78.29	11.2
-10.6	14.09	78.29	11.2
-10.4	14.09	78.29	11.2
-10.2	14.09	78.3	11.2
-10	14.09	78.3	11.2
-9.8	14.1	78.3	11.2
-9.6	14.1	78.3	11.2
-9.4	14.1	78.3	11.2
-9.2	14.11	78.3	11.2
-9	14.11	78.3	11.2
-8.8	14.11	78.31	11.2
-8.6	14.11	78.31	11.2
-8.4	14.12	78.31	11.2
-8.2	14.12	78.31	11.2
-8	14.12	78.31	11.2
-7.8	14.12	78.31	11.2
-7.6	14.12	78.31	11.2
-7.4	14.13	78.31	11.2
-7.2	14.13	78.31	11.2
-7	14.13	78.32	11.2
-6.8	14.13	78.32	11.2
-6.6	14.13	78.32	11.2
-6.4	14.14	78.32	11.2
-6.2	14.14	78.32	11.2
-6	14.14	78.32	11.2
-5.8	14.14	78.32	11.2
-5.6	14.14	78.32	11.2
-5.4	14.15	78.32	11.2
-5.2	14.15	78.32	11.2
-5	14.15	78.32	11.2
-4.8	14.15	78.32	11.2
-4.6	14.15	78.33	11.2
-4.4	14.15	78.33	11.2
-4.2	14.15	78.33	11.2
-4	14.15	78.33	11.2
-3.8	14.16	78.33	11.2
-3.6	14.16	78.33	11.2
-3.4	14.16	78.33	11.2
-3.2	14.16	78.33	11.2
-3	14.16	78.33	11.2
-2.8	14.16	78.33	11.2
-2.6	14.16	78.33	11.2
-2.4	14.16	78.33	11.2
-2.2	14.16	78.33	11.2
-2	14.16	78.33	11.2
-1.8	14.16	78.33	11.2
-1.6	14.16	78.33	11.2
-1.4	14.16	78.33	11.2
-1.2	14.16	78.33	11.2
-1	14.17	78.33	11.2
-0.8	14.17	78.33	11.2
-0.6	14.17	78.33	11.2
-0.4	14.17	78.33	11.2
-0.2	14.17	78.33	11.2
0	14.17	78.33	11.2
0.2	14.17	78.33	11.2
0.4	14.17	78.33	11.2
0.6	14.17	78.33	11.2
0.8	14.17	78.33	11.2
1	14.17	78.33	11.2
1.2	14.16	78.33	11.2
1.4	14.16	78.33	11.2
1.6	14.16	78.33	11.2
1.8	14.16	78.33	11.2
2	14.16	78.33	11.2
2.2	14.16	78.33	11.2
2.4	14.16	78.33	11.2
2.6	14.16	78.33	11.2
2.8	14.16	78.33	11.2
3	14.16	78.33	11.2
3.2	14.16	78.33	11.2
3.4	14.16	78.33	11.2
3.6	14.16	78.33	11.2
3.8	14.16	78.33	11.2
4	14.15	78.33	11.2
4.2	14.15	78.33	11.2
4.4	14.15	78.33	11.2
4.6	14.15	78.33	11.2
4.8	14.15	78.32	11.2
5	14.15	78.32	11.2
5.2	14.15	78.32	11.2
5.4	14.15	78.32	11.2
5.6	14.14	78.32	11.2
5.8	14.14	78.32	11.2
6	14.14	78.32	11.2
6.2	14.14	78.32	11.2
6.4	14.14	78.32	11.2
6.6	14.13	78.32	11.2
6.8	14.13	78.32	11.2
7	14.13	78.32	11.2
7.2	14.13	78.31	11.2
7.4	14.13	78.31	11.2
7.6	14.12	78.31	11.2
7.8	14.12	78.31	11.2
8	14.12	78.31	11.2
8.2	14.12	78.31	11.2
8.4	14.12	78.31	11.2
8.6	14.11	78.31	11.2
8.8	14.11	78.31	11.2
9	14.11	78.3	11.2
9.2	14.11	78.3	11.2
9.4	14.1	78.3	11.2
9.6	14.1	78.3	11.2
9.8	14.1	78.3	11.2
10	14.09	78.3	11.2
10.2	14.09	78.3	11.2
10.4	14.09	78.29	11.2
10.6	14.09	78.29	11.2
10.8	14.08	78.29	11.2
11	14.08	78.29	11.2
11.2	14.08	78.29	11.2
11.4	14.07	78.29	11.2
11.6	14.07	78.28	11.2
11.8	14.07	78.28	11.2
12	14.06	78.28	11.2
12.2	14.06	78.28	11.2
12.4	14.06	78.28	11.2
12.6	14.05	78.28	11.2
12.8	14.05	78.27	11.2
13	14.05	78.27	11.2
13.2	14.04	78.27	11.2
13.4	14.04	78.27	11.2
13.6	14.03	78.27	11.2
13.8	14.03	78.27	11.2
14	14.03	78.26	11.2
14.2	14.02	78.26	11.2
14.4	14.02	78.26	11.2
14.6	14.01	78.26	11.2
14.8	14.01	78.25	11.2
15	14.01	78.25	11.2
15.2	14	78.25	11.2
15.4	14	78.25	11.2
15.6	13.99	78.25	11.2
15.8	13.99	78.24	11.2
16	13.98	78.24	11.2
16.2	13.98	78.24	11.2
16.4	13.97	78.24	11.2
16.6	13.97	78.23	11.2
16.8	13.96	78.23	11.2
17	13.96	78.23	11.2
17.2	13.95	78.23	11.2
17.4	13.95	78.23	11.2
17.6	13.95	78.22	11.2
17.8	13.94	78.22	11.2
18	13.93	78.22	11.2
18.2	13.93	78.21	11.2
18.4	13.92	78.21	11.2
18.6	13.92	78.21	11.2
18.8	13.91	78.21	11.2
19	13.91	78.2	11.2
19.2	13.9	78.2	11.2
19.4	13.9	78.2	11.2
19.6	13.89	78.2	11.2
19.8	13.89	78.19	11.2
20	13.88	78.19	11.2
20.2	13.87	78.19	11.2
20.4	13.87	78.18	11.2
20.6	13.86	78.18	11.2
20.8	13.86	78.18	11.2
21	13.85	78.18	11.2
21.2	13.85	78.17	11.2
21.4	13.84	78.17	11.2
21.6	13.83	78.17	11.2
21.8	13.83	78.16	11.2
22	13.82	78.16	11.2
22.2	13.81	78.16	11.2
22.4	13.81	78.15	11.2
22.6	13.8	78.15	11.2
22.8	13.8	78.15	11.2
23	13.79	78.14	11.2
23.2	13.78	78.14	11.2
23.4	13.78	78.14	11.2
23.6	13.77	78.13	11.2
23.8	13.76	78.13	11.2
24	13.76	78.13	11.2
24.2	13.75	78.12	11.2
24.4	13.74	78.12	11.2
24.6	13.73	78.12	11.2
24.8	13.73	78.11	11.2
25	13.72	78.11	11.2
25.2	13.71	78.11	11.2
25.4	13.71	78.1	11.2
25.6	13.7	78.1	11.2
25.8	13.69	78.1	11.2
26	13.68	78.09	11.2
26.2	13.68	78.09	11.2
26.4	13.67	78.08	11.2
26.6	13.66	78.08	11.2
26.8	13.65	78.08	11.2
27	13.65	78.07	11.2
27.2	13.64	78.07	11.2
27.4	13.63	78.07	11.2
27.6	13.62	78.06	11.2
27.8	13.61	78.06	11.2
28	13.61	78.05	11.2
28.2	13.6	78.05	11.2
28.4	13.59	78.05	11.2
28.6	13.58	78.04	11.2
28.8	13.57	78.04	11.2
29	13.57	78.03	11.2
29.2	13.56	78.03	11.2
29.4	13.55	78.02	11.2
29.6	13.54	78.02	11.2
29.8	13.53	78.02	11.2
30	13.52	78.01	11.2
30.2	13.52	78.01	11.2
30.4	13.51	78	11.2
30.6	13.5	78	11.2
30.8	13.49	77.99	11.2
31	13.48	77.99	11.2
31.2	13.47	77.99	11.2
31.4	13.46	77.98	11.2
31.6	13.45	77.98	11.2
31.8	13.44	77.97	11.2
32	13.44	77.97	11.2
32.2	13.43	77.96	11.2
32.4	13.42	77.96	11.2
32.6	13.41	77.95	11.2
32.8	13.4	77.95	11.2
33	13.39	77.94	11.2
33.2	13.38	77.94	11.2
33.4	13.37	77.93	11.2
33.6	13.36	77.93	11.2
33.8	13.35	77.93	11.2
34	13.34	77.92	11.2
34.2	13.33	77.92	11.2
34.4	13.32	77.91	11.2
34.6	13.31	77.91	11.2
34.8	13.3	77.9	11.2
35	13.29	77.9	11.2
35.2	13.28	77.89	11.2
35.4	13.27	77.89	11.2
35.6	13.26	77.88	11.2
35.8	13.25	77.88	11.2
36	13.24	77.87	11.2
36.2	13.23	77.87	11.2
36.4	13.22	77.86	11.2
36.6	13.21	77.85	11.2
36.8	13.2	77.85	11.2
37	13.19	77.84	11.2
37.2	13.18	77.84	11.2
37.4	13.17	77.83	11.2
37.6	13.16	77.83	11.2
37.8	13.15	77.82	11.2
38	13.14	77.82	11.2
38.2	13.12	77.81	11.2
38.4	13.11	77.81	11.2
38.6	13.1	77.8	11.2
38.8	13.09	77.8	11.2
39	13.08	77.79	11.2
39.2	13.07	77.78	11.2
39.4	13.06	77.78	11.2
39.6	13.05	77.77	11.2
39.8	13.03	77.77	11.2
40	13.02	77.76	11.2
40.2	13.01	77.76	11.2
40.4	13	77.75	11.2
40.6	12.99	77.74	11.2
40.8	12.98	77.74	11.2
41	12.97	77.73	11.2
41.2	12.95	77.73	11.2
41.4	12.94	77.72	11.2
41.6	12.93	77.72	11.2
41.8	12.92	77.71	11.2
42	12.91	77.7	11.2
42.2	12.89	77.7	11.2
42.4	12.88	77.69	11.2
42.6	12.87	77.68	11.2
42.8	12.86	77.68	11.2
43	12.85	77.67	11.2
43.2	12.83	77.67	11.2
43.4	12.82	77.66	11.2
43.6	12.81	77.65	11.2
43.8	12.8	77.65	11.2
44	12.78	77.64	11.2
44.2	12.77	77.64	11.2
44.4	12.76	77.63	11.2
44.6	12.75	77.62	11.2
44.8	12.73	77.62	11.2
45	12.72	77.61	11.2
45.2	12.71	77.6	11.2
45.4	12.69	77.6	11.2
45.6	12.68	77.59	11.2
45.8	12.67	77.58	11.2
46	12.65	77.58	11.2
46.2	12.64	77.57	11.2
46.4	12.63	77.56	11.2
46.6	12.61	77.56	11.2
46.8	12.6	77.55	11.2
47	12.59	77.54	11.2
47.2	12.57	77.54	11.2
47.4	12.56	77.53	11.2
47.6	12.55	77.52	11.2
47.8	12.53	77.52	11.2
48	12.52	77.51	11.2
48.2	12.51	77.5	11.2
48.4	12.49	77.5	11.2
48.6	12.48	77.49	11.2
48.8	12.46	77.48	11.2
49	12.45	77.48	11.2
49.2	12.44	77.47	11.2
49.4	12.42	77.46	11.2
49.6	12.41	77.45	11.2
49.8	12.39	77.45	11.2
50	12.38	77.44	11.2
50.2	12.37	77.43	11.2
50.4	12.35	77.43	11.2
50.6	12.34	77.42	11.2
50.8	12.32	77.41	11.2
51	12.31	77.4	11.2
51.2	12.29	77.4	11.2
51.4	12.28	77.39	11.2
51.6	12.26	77.38	11.2
51.8	12.25	77.37	11.2
52	12.23	77.37	11.2
52.2	12.22	77.36	11.2
52.4	12.2	77.35	11.2
52.6	12.19	77.34	11.2
52.8	12.17	77.34	11.2
53	12.16	77.33	11.2
53.2	12.14	77.32	11.2
53.4	12.13	77.31	11.2
53.6	12.11	77.31	11.2
53.8	12.1	77.3	11.2
54	12.08	77.29	11.2
54.2	12.07	77.28	11.2
54.4	12.05	77.28	11.2
54.6	12.03	77.27	11.2
54.8	12.02	77.26	11.2
55	12	77.25	11.2
55.2	11.99	77.24	11.2
55.4	11.97	77.24	11.2
55.6	11.96	77.23	11.2
55.8	11.94	77.22	11.2
56	11.92	77.21	11.2
56.2	11.91	77.2	11.2
56.4	11.89	77.2	11.2
56.6	11.88	77.19	11.2
56.8	11.86	77.18	11.2
57	11.84	77.17	11.2
57.2	11.83	77.16	11.2
57.4	11.81	77.15	11.2
57.6	11.79	77.15	11.2
57.8	11.78	77.14	11.2
58	11.76	77.13	11.2
58.2	11.74	77.12	11.2
58.4	11.73	77.11	11.2
58.6	11.71	77.1	11.2
58.8	11.69	77.1	11.2
59	11.68	77.09	11.2
59.2	11.66	77.08	11.2
59.4	11.64	77.07	11.2
59.6	11.63	77.06	11.2
59.8	11.61	77.05	11.2
60	11.59	77.05	11.2
60.2	11.57	77.04	11.2
60.4	11.56	77.03	11.2
60.6	11.54	77.02	11.2
60.8	11.52	77.01	11.2
61	11.5	77	11.2
61.2	11.49	76.99	11.2
61.4	11.47	76.98	11.2
61.6	11.45	76.98	11.2
61.8	11.43	76.97	11.2
62	11.42	76.96	11.2
62.2	11.4	76.95	11.2
62.4	11.38	76.94	11.2
62.6	11.36	76.93	11.2
62.8	11.34	76.92	11.2
63	11.33	76.91	11.2
63.2	11.31	76.9	11.2
63.4	11.29	76.89	11.2
63.6	11.27	76.89	11.2
63.8	11.25	76.88	11.2
64	11.23	76.87	11.2
64.2	11.22	76.86	11.2
64.4	11.2	76.85	11.2
64.6	11.18	76.84	11.2
64.8	11.16	76.83	11.2
65	11.14	76.82	11.2
65.2	11.12	76.81	11.2
65.4	11.1	76.8	11.2
65.6	11.09	76.79	11.2
65.8	11.07	76.78	11.2
66	11.05	76.77	11.2
66.2	11.03	76.76	11.2
66.4	11.01	76.75	11.2
66.6	10.99	76.75	11.2
66.8	10.97	76.74	11.2
67	10.95	76.73	11.2
67.2	10.93	76.72	11.2
67.4	10.91	76.71	11.2
67.6	10.89	76.7	11.2
67.8	10.87	76.69	11.2
68	10.86	76.68	11.2
68.2	10.84	76.67	11.2
68.4	10.82	76.66	11.2
68.6	10.8	76.65	11.2
68.8	10.78	76.64	11.2
69	10.76	76.63	11.2
69.2	10.74	76.62	11.2
69.4	10.72	76.61	11.2
69.6	10.7	76.6	11.2
69.8	10.68	76.59	11.2
70	10.66	76.58	11.2
70.2	10.64	76.57	11.2
70.4	10.62	76.56	11.2
70.6	10.6	76.55	11.2
70.8	10.58	76.54	11.2
71	10.56	76.53	11.2
71.2	10.53	76.52	11.2
71.4	10.51	76.51	11.2
71.6	10.49	76.5	11.2
71.8	10.47	76.49	11.2
72	10.45	76.48	11.2
72.2	10.43	76.47	11.2
72.4	10.41	76.46	11.2
72.6	10.39	76.44	11.2
72.8	10.37	76.43	11.2
73	10.35	76.42	11.2
73.2	10.33	76.41	11.2
73.4	10.31	76.4	11.2
73.6	10.28	76.39	11.2
73.8	10.26	76.38	11.2
74	10.24	76.37	11.2
74.2	10.22	76.36	11.2
74.4	10.2	76.35	11.2
74.6	10.18	76.34	11.2
74.8	10.16	76.33	11.2
75	10.13	76.32	11.2
75.2	10.11	76.31	11.2
75.4	10.09	76.3	11.2
75.6	10.07	76.28	11.2
75.8	10.05	76.27	11.2
76	10.03	76.26	11.2
76.2	10	76.25	11.2
76.4	9.98	76.24	11.2
76.6	9.96	76.23	11.2
76.8	9.94	76.22	11.2
77	9.92	76.21	11.2
77.2	9.89	76.2	11.2
77.4	9.87	76.19	11.2
77.6	9.85	76.17	11.2
77.8	9.83	76.16	11.2
78	9.8	76.15	11.2
78.2	9.78	76.14	11.2
78.4	9.76	76.13	11.2
78.6	9.74	76.12	11.2
78.8	9.71	76.11	11.2
79	9.69	76.1	11.2
79.2	9.67	76.08	11.2
79.4	9.64	76.07	11.2
79.6	9.62	76.06	11.2
79.8	9.6	76.05	11.2
80	9.58	76.04	11.2
80.2	9.55	76.03	11.2
80.4	9.53	76.01	11.2
80.6	9.51	76	11.2
80.8	9.48	75.99	11.2
81	9.46	75.98	11.2
81.2	9.44	75.97	11.2
81.4	9.41	75.96	11.2
81.6	9.39	75.94	11.2
81.8	9.37	75.93	11.2
82	9.34	75.92	11.2
82.2	9.32	75.91	11.2
82.4	9.29	75.9	11.2
82.6	9.27	75.89	11.2
82.8	9.25	75.87	11.2
83	9.22	75.86	11.2
83.2	9.2	75.85	11.2
83.4	9.17	75.84	11.2
83.6	9.15	75.83	11.2
83.8	9.13	75.81	11.2
84	9.1	75.8	11.2
84.2	9.08	75.79	11.2
84.4	9.05	75.78	11.2
84.6	9.03	75.76	11.2
84.8	9	75.75	11.2
85	8.98	75.74	11.2
85.2	8.96	75.73	11.2
85.4	8.93	75.72	11.2
85.6	8.91	75.7	11.2
85.8	8.88	75.69	11.2
86	8.86	75.68	11.2
86.2	8.83	75.67	11.2
86.4	8.81	75.65	11.2
86.6	8.78	75.64	11.2
86.8	8.76	75.63	11.2
87	8.73	75.62	11.2
87.2	8.71	75.6	11.2
87.4	8.68	75.59	11.2
87.6	8.66	75.58	11.2
87.8	8.63	75.57	11.2
88	8.61	75.55	11.2
88.2	8.58	75.54	11.2
88.4	8.55	75.53	11.2
88.6	8.53	75.51	11.2
88.8	8.5	75.5	11.2
89	8.48	75.49	11.2
89.2	8.45	75.48	11.2
89.4	8.43	75.46	11.2
89.6	8.4	75.45	11.2
89.8	8.37	75.44	11.2
90	8.35	75.42	11.2
90.2	8.32	75.41	11.2
90.4	8.3	75.4	11.2
90.6	8.27	75.38	11.2
90.8	8.24	75.37	11.2
91	8.22	75.36	11.2
91.2	8.19	75.35	11.2
91.4	8.16	75.33	11.2
91.6	8.14	75.32	11.2
91.8	8.11	75.31	11.2
92	8.08	75.29	11.2
92.2	8.06	75.28	11.2
92.4	8.03	75.27	11.2
92.6	8	75.25	11.2
92.8	7.98	75.24	11.2
93	7.95	75.22	11.2
93.2	7.92	75.21	11.2
93.4	7.9	75.2	11.2
93.6	7.87	75.18	11.2
93.8	7.84	75.17	11.2
94	7.81	75.16	11.2
94.2	7.79	75.14	11.2
94.4	7.76	75.13	11.2
94.6	7.73	75.12	11.2
94.8	7.7	75.1	11.2
95	7.68	75.09	11.2
95.2	7.65	75.07	11.2
95.4	7.62	75.06	11.2
95.6	7.59	75.05	11.2
95.8	7.57	75.03	11.2
96	7.54	75.02	11.2
96.2	7.51	75.01	11.2
96.4	7.48	74.99	11.2
96.6	7.46	74.98	11.2
96.8	7.43	74.96	11.2
97	7.4	74.95	11.2
97.2	7.37	74.94	11.2
97.4	7.34	74.92	11.2
97.6	7.31	74.91	11.2
97.8	7.29	74.89	11.2
98	7.26	74.88	11.2
98.2	7.23	74.86	11.2
98.4	7.2	74.85	11.2
98.6	7.17	74.84	11.2
98.8	7.14	74.82	11.2
99	7.11	74.81	11.2
99.2	7.09	74.79	11.2
99.4	7.06	74.78	11.2
99.6	7.03	74.76	11.2
99.8	7	74.75	11.2
100	6.97	74.74	11.2

## Sheet: figure 4e
Wavelength (μm)	Amplitude (μm)
0	-0.29
0.25	-0.34
0.5	-0.31
0.76	-0.34
1.01	-0.34
1.26	-0.36
1.51	-0.36
1.77	-0.39
2.02	-0.39
2.27	-0.41
2.52	-0.42
2.77	-0.42
3.03	-0.45
3.28	-0.45
3.53	-0.46
3.78	-0.46
4.04	-0.48
4.29	-0.48
4.54	-0.48
4.79	-0.49
5.05	-0.49
5.3	-0.49
5.55	-0.48
5.8	-0.48
6.05	-0.48
6.31	-0.48
6.56	-0.47
6.81	-0.47
7.06	-0.45
7.32	-0.45
7.57	-0.43
7.82	-0.43
8.07	-0.4
8.32	-0.4
8.58	-0.38
8.83	-0.35
9.08	-0.36
9.33	-0.35
9.6	-0.35
9.85	-0.32
10.1	-0.31
10.35	-0.28
10.61	-0.24
10.86	-0.24
11.11	-0.2
11.36	-0.21
11.62	-0.17
11.87	-0.17
12.12	-0.13
12.37	-0.13
12.63	-0.09
12.88	-0.07
13.13	-0.07
13.38	-0.04
13.64	-0.03
13.89	0
14.14	0
14.39	0.03
14.65	0.03
14.9	0.06
15.15	0.09
15.4	0.09
15.66	0.12
15.91	0.13
16.16	0.15
16.41	0.15
16.67	0.17
16.92	0.2
17.17	0.2
17.42	0.22
17.68	0.21
17.93	0.23
18.18	0.22
18.43	0.23
18.69	0.23
18.88	0.25
19.13	0.24
19.38	0.24
19.64	0.25
19.89	0.25
20.14	0.25
20.39	0.24
20.64	0.24
20.9	0.24
21.15	0.23
21.4	0.23
21.65	0.23
21.9	0.22
22.15	0.21
22.41	0.2
22.66	0.19
22.91	0.18
23.16	0.18
23.41	0.17
23.66	0.16
23.92	0.15
24.17	0.13
24.42	0.13
24.67	0.11
24.92	0.11
25.18	0.09
25.43	0.07
25.68	0.06
25.93	0.05
26.18	0.04
26.43	0.02
26.69	0.01
26.94	-0.01
27.19	-0.01
27.44	-0.04
27.69	-0.07
27.94	-0.08
28.2	-0.11
28.45	-0.1
28.7	-0.11
28.95	-0.13
29.2	-0.15
29.45	-0.16
29.71	-0.17
29.96	-0.18
30.21	-0.18
30.46	-0.21
30.71	-0.22
30.97	-0.24
31.22	-0.24
31.47	-0.25
31.72	-0.26
31.97	-0.26
32.22	-0.27
32.48	-0.27
32.73	-0.27
32.98	-0.27
33.23	-0.27
33.48	-0.26
33.73	-0.24
33.99	-0.24
34.24	-0.22
34.49	-0.2
34.74	-0.2
34.99	-0.17
35.25	-0.15
35.5	-0.13
35.75	-0.11
36	-0.11
36.25	-0.08
36.5	-0.05
36.76	-0.01
37.01	0.01
37.26	0.05
37.51	0.05
37.76	0.09
38.01	0.13
38.34	0.16
38.59	0.2
38.85	0.23
39.1	0.24
39.35	0.27
39.6	0.3
39.86	0.32
40.11	0.34
40.36	0.36
40.61	0.36
40.86	0.39
41.12	0.4
41.37	0.41
41.62	0.4
41.87	0.4
42.13	0.4
42.38	0.39
42.63	0.39
42.88	0.37
43.13	0.34
43.39	0.32
43.64	0.31
43.89	0.28
44.14	0.25
44.4	0.2
44.65	0.16
44.9	0.15
45.15	0.11
45.41	0.07
45.66	0.05
45.91	-0.02
46.16	-0.06
46.41	-0.08
46.67	-0.14
46.92	-0.17
47.17	-0.22
47.42	-0.26
47.68	-0.32
47.93	-0.32
48.04	-0.37
48.29	-0.43
48.54	-0.45
48.79	-0.5
49.04	-0.52
49.29	-0.53
49.55	-0.55
49.8	-0.57
50.05	-0.59
50.3	-0.61
50.55	-0.61
50.8	-0.61
51.05	-0.6
51.31	-0.61
51.56	-0.59
51.81	-0.58
52.06	-0.55
52.31	-0.54
52.56	-0.51
52.82	-0.46
53.07	-0.44
53.32	-0.39
53.57	-0.35
53.82	-0.33
54.07	-0.29
54.32	-0.22
54.58	-0.15
54.83	-0.11
55.08	-0.08
55.33	-0.04
55.58	0.04
55.83	0.08
56.08	0.14
56.34	0.19
56.59	0.22
56.84	0.29
57.09	0.33
57.34	0.4
57.59	0.43
57.85	0.49
58.1	0.49
58.35	0.54
58.6	0.58
58.85	0.59
59.1	0.61
59.35	0.62
59.61	0.62
59.86	0.62
60.11	0.62
60.36	0.61
60.61	0.59
60.86	0.57
61.11	0.57
61.37	0.54
61.62	0.52
61.87	0.47
62.12	0.43
62.37	0.38
62.62	0.38
62.88	0.31
63.13	0.24
63.38	0.21
63.63	0.14
63.88	0.14
64.13	0.05
64.38	0.01
64.64	-0.07
64.89	-0.17
65.14	-0.2
65.39	-0.25
65.64	-0.29
65.89	-0.37
66.14	-0.4
66.4	-0.46
66.65	-0.49
66.9	-0.52
67.15	-0.57
67.4	-0.6
67.65	-0.63
67.91	-0.65
68.16	-0.69
68.41	-0.69
68.66	-0.72
68.91	-0.72
69.16	-0.73
69.41	-0.72
69.67	-0.71
69.92	-0.7
70.17	-0.69
70.42	-0.67
70.67	-0.66
70.92	-0.62
71.17	-0.58
71.43	-0.58
71.68	-0.52
71.93	-0.49
72.18	-0.42
72.43	-0.39
72.68	-0.35
72.94	-0.32
73.19	-0.24
73.44	-0.16
73.69	-0.11
73.94	-0.04
74.19	-0.04
74.44	0.04
74.7	0.07
74.95	0.14
75.2	0.18
75.45	0.25
75.7	0.3
75.95	0.33
76.2	0.39
76.46	0.42
76.71	0.48
76.96	0.5
77.21	0.53
77.46	0.58
77.71	0.6
77.97	0.62
78.22	0.63
78.47	0.66
78.72	0.66
78.97	0.67
79.22	0.68
79.47	0.68
79.73	0.66
79.98	0.65
80.23	0.64
80.48	0.63
80.73	0.58
80.98	0.57
81.23	0.52
81.49	0.52
81.74	0.47
81.99	0.42
82.24	0.4
82.49	0.35
82.74	0.33
83	0.3
83.25	0.26
83.5	0.17
83.75	0.11
84	0.08
84.25	0
84.5	0
84.76	-0.08
85.01	-0.12
85.26	-0.21
85.51	-0.25
85.76	-0.33
86.01	-0.37
86.26	-0.39
86.52	-0.47
86.77	-0.5
87.02	-0.58
87.27	-0.6
87.52	-0.63
87.77	-0.65
88.03	-0.69
88.28	-0.73
88.53	-0.75
88.78	-0.77
89.03	-0.77
89.28	-0.79
89.53	-0.79
89.79	-0.81
90.04	-0.81
90.29	-0.81
90.54	-0.81
90.79	-0.8
91.04	-0.78
91.29	-0.76
91.55	-0.73
91.8	-0.73
92.05	-0.68
92.3	-0.64
92.55	-0.61
92.8	-0.56
93.06	-0.53
93.31	-0.48
93.56	-0.44
93.81	-0.34
94.06	-0.31
94.31	-0.24
94.56	-0.16
94.82	-0.16
95.07	-0.07
95.32	-0.04
95.57	0.04
95.82	0.07
96.07	0.14
96.32	0.18
96.58	0.22
96.83	0.3
97.08	0.33
97.33	0.39
97.58	0.43
97.83	0.47
98.09	0.5
98.34	0.55
98.59	0.61
98.84	0.63
99.09	0.65
99.34	0.67
99.59	0.71
99.85	0.72
100.1	0.74
100.35	0.75
100.6	0.75
100.85	0.75
101.1	0.75
101.35	0.73
101.61	0.73
101.86	0.71
102.11	0.71
102.36	0.68
102.61	0.63
102.86	0.61
103.12	0.55
103.37	0.52
103.62	0.49
103.87	0.46
104.12	0.4
104.37	0.38
104.62	0.3
104.88	0.22
105.13	0.22
105.38	0.15
105.63	0.1
105.88	0.01
106.13	-0.02
106.38	-0.08
106.64	-0.08
106.89	-0.15
107.14	-0.23
107.39	-0.28
107.64	-0.35
107.89	-0.35
108.15	-0.41
108.4	-0.44
108.65	-0.5
108.9	-0.56
109.15	-0.58
109.4	-0.6
109.65	-0.62
109.91	-0.66
110.16	-0.68
110.41	-0.69
110.66	-0.71
110.91	-0.72
111.16	-0.73
111.41	-0.73
111.67	-0.73
111.92	-0.73
112.17	-0.72
112.42	-0.72
112.67	-0.71
112.92	-0.7
113.18	-0.66
113.43	-0.63
113.68	-0.61
113.93	-0.58
114.18	-0.56
114.43	-0.51
114.68	-0.48
114.94	-0.42
115.19	-0.34
115.44	-0.34
115.69	-0.27
115.94	-0.24
116.19	-0.17
116.44	-0.14
116.7	-0.1
116.95	-0.06
117.2	0.02
117.45	0.08
117.7	0.12
117.95	0.19
118.21	0.19
118.46	0.26
118.71	0.29
118.96	0.35
119.21	0.39
119.46	0.45
119.71	0.47
119.97	0.49
120.22	0.54
120.47	0.55
120.72	0.59
120.97	0.61
121.22	0.61
121.47	0.64
121.73	0.65
121.98	0.64
122.23	0.64
122.48	0.63
122.73	0.63
122.98	0.61
123.24	0.6
123.49	0.56
123.74	0.52
123.99	0.5
124.24	0.47
124.49	0.44
124.74	0.38
125	0.34
125.25	0.28
125.5	0.28
125.75	0.21
126	0.14
126.25	0.08
126.5	0.01
126.76	-0.04
127.01	-0.07
127.26	-0.13
127.51	-0.22
127.76	-0.29
128.01	-0.33
128.27	-0.39
128.52	-0.39
128.77	-0.47
129.02	-0.51
129.27	-0.58
129.52	-0.6
129.77	-0.66
130.03	-0.68
130.28	-0.7
130.53	-0.73
130.78	-0.74
131.03	-0.76
131.28	-0.77
131.53	-0.78
131.79	-0.78
132.04	-0.78
132.29	-0.76
132.54	-0.75
132.79	-0.73
133.04	-0.73
133.3	-0.69
133.55	-0.67
133.8	-0.62
134.05	-0.58
134.3	-0.58
134.55	-0.52
134.8	-0.47
135.06	-0.4
135.31	-0.36
135.56	-0.27
135.81	-0.27
136.06	-0.2
136.31	-0.12
136.56	-0.07
136.82	0.01
137.07	0.06
137.32	0.1
137.57	0.14
137.82	0.21
138.07	0.25
138.33	0.32
138.58	0.39
138.83	0.39
139.08	0.45
139.33	0.49
139.58	0.54
139.83	0.57
140.09	0.62
140.34	0.64
140.59	0.65
140.84	0.68
141.09	0.7
141.34	0.72
141.59	0.74
141.85	0.74
142.1	0.74
142.35	0.74
142.6	0.72
142.85	0.72
143.1	0.72
143.36	0.7
143.61	0.67
143.86	0.65
144.11	0.62
144.36	0.58
144.61	0.57
144.86	0.53
145.12	0.52
145.37	0.46
145.62	0.42
145.87	0.37
146.12	0.37
146.37	0.33
146.62	0.27
146.88	0.23
147.13	0.17
147.38	0.12
147.63	0.12
147.88	0.07
148.13	0.04
148.39	0.01
148.64	-0.04
148.89	-0.08
149.14	-0.08
149.39	-0.13
149.64	-0.17
149.89	-0.2
150.15	-0.23
150.4	-0.27
150.65	-0.27
150.9	-0.31
151.15	-0.34
151.4	-0.36
151.65	-0.39
151.91	-0.41
152.16	-0.41
152.41	-0.43
152.66	-0.45
152.91	-0.46
153.16	-0.49
153.42	-0.49
153.67	-0.5
153.92	-0.51
154.17	-0.52
154.42	-0.54
154.67	-0.55
154.92	-0.55
155.18	-0.55
155.43	-0.56
155.68	-0.56
155.93	-0.56
156.18	-0.56
156.43	-0.56
156.68	-0.56
156.94	-0.55
157.19	-0.55
157.44	-0.55
157.69	-0.53
157.94	-0.54
158.19	-0.52
158.45	-0.51
158.7	-0.51
158.95	-0.49
159.2	-0.48
159.45	-0.48
159.7	-0.46
159.95	-0.44
160.21	-0.43
160.46	-0.41
160.71	-0.4
160.96	-0.4
161.21	-0.38
161.46	-0.36
161.71	-0.33
161.97	-0.32
162.22	-0.32
162.47	-0.29
162.72	-0.26
162.97	-0.25
163.22	-0.23
163.48	-0.2
163.73	-0.21
163.98	-0.18
164.23	-0.16
164.48	-0.12
164.73	-0.1
164.98	-0.07
165.24	-0.08
165.49	-0.06
165.74	-0.03
165.99	0
166.24	0.03
166.49	0.05
166.74	0.05
167	0.07
167.25	0.1
167.5	0.12
167.75	0.14
168	0.17
168.25	0.16
168.51	0.19
168.76	0.21
169.01	0.24
169.26	0.26
169.51	0.27
169.76	0.27
170.01	0.27
170.27	0.29
170.52	0.32
170.77	0.33
171.02	0.33
171.27	0.34
171.52	0.36
171.77	0.36
172.03	0.38
172.28	0.38
172.53	0.38
172.78	0.39
173.03	0.4
173.28	0.4
173.54	0.4
173.79	0.4
174.04	0.41
174.29	0.4
174.54	0.4
174.79	0.4
175.04	0.39
175.3	0.39
175.55	0.4
175.8	0.38
176.05	0.37
176.3	0.37
176.55	0.35
176.8	0.34
177.06	0.34
177.31	0.33
177.56	0.32
177.81	0.3
178.06	0.28
178.31	0.26
178.57	0.27
178.82	0.25
179.07	0.24
179.32	0.21
179.57	0.18
179.82	0.18
180.07	0.17
180.33	0.15
180.58	0.13
180.83	0.11
181.08	0.08
181.33	0.09
181.58	0.07
181.83	0.06
182.09	0.02
182.34	-0.01
182.59	-0.03
182.84	-0.03
183.09	-0.05
183.34	-0.08
183.6	-0.1
183.85	-0.13
184.1	-0.16
184.35	-0.15
184.6	-0.19
184.85	-0.21
185.1	-0.23
185.36	-0.25
185.61	-0.28
185.86	-0.27
186.11	-0.3
186.36	-0.32
186.61	-0.33
186.86	-0.35
187.12	-0.38
187.37	-0.38
187.62	-0.39
187.87	-0.41
188.12	-0.42
188.37	-0.43
188.63	-0.43
188.88	-0.45
189.13	-0.46
189.38	-0.47
189.63	-0.48
189.88	-0.49
190.13	-0.49
190.39	-0.5
190.64	-0.5
190.89	-0.5
191.14	-0.5
191.39	-0.5
191.64	-0.5
191.89	-0.51
192.15	-0.5
192.4	-0.49
192.65	-0.49
192.9	-0.48
193.15	-0.48
193.4	-0.49
193.66	-0.47
193.91	-0.45
194.16	-0.44
194.41	-0.43
194.66	-0.43
194.91	-0.41
195.16	-0.4
195.42	-0.39
195.67	-0.38
195.92	-0.35
196.17	-0.35
196.42	-0.32
196.67	-0.32

## Sheet: supplementary figure 6
x	y1	y1Er±	y2	y2Er±
Time (min)	Amplitude (μm)		Wavelength (μm)
0	1.5	0.0417	22.32	0.615
0.16	1.41	0.0818	22.17	0.445
0.33	1.36	0.0383	22.27	0.318
0.66	1.27	0.0685	21.84	0.306
1	1.09	0.0516	22.28	0.198
2	0.78	0.0313	22.12	0.479
3	0.45	0.0442	22.35	0.619
4	0.24	0.0733	22.21	0.28
5	0.14	0.0635	22.08	0.392
6	0.05	0.0613	22.36	0.324

## Sheet: supplementary figure 7
x	y	x	y	y
Time (min)	Experimental s	Time (min)	Theoretical s	sc
0	282	0	270.42	11.2
0.16	258	0.02	267.54	11.2
0.33	240	0.03	264.7	11.2
0.66	212	0.05	261.89	11.2
1	158	0.07	259.11	11.2
2	83	0.08	256.36	11.2
3	38	0.1	253.64	11.2
4	19	0.12	250.96	11.2
5	13	0.13	248.3	11.2
6	11.2	0.15	245.68	11.2
		0.17	243.08	11.2
		0.18	240.52	11.2
		0.2	237.98	11.2
		0.22	235.47	11.2
		0.23	232.99	11.2
		0.25	230.54	11.2
		0.27	228.12	11.2
		0.28	225.72	11.2
		0.3	223.35	11.2
		0.32	221	11.2
		0.33	218.68	11.2
		0.35	216.39	11.2
		0.37	214.13	11.2
		0.38	211.88	11.2
		0.4	209.67	11.2
		0.42	207.48	11.2
		0.43	205.31	11.2
		0.45	203.16	11.2
		0.47	201.04	11.2
		0.48	198.95	11.2
		0.5	196.87	11.2
		0.52	194.82	11.2
		0.53	192.79	11.2
		0.55	190.78	11.2
		0.57	188.8	11.2
		0.58	186.84	11.2
		0.6	184.9	11.2
		0.62	182.98	11.2
		0.63	181.08	11.2
		0.65	179.2	11.2
		0.67	177.34	11.2
		0.68	175.5	11.2
		0.7	173.68	11.2
		0.72	171.88	11.2
		0.73	170.11	11.2
		0.75	168.35	11.2
		0.77	166.61	11.2
		0.78	164.88	11.2
		0.8	163.18	11.2
		0.82	161.49	11.2
		0.83	159.83	11.2
		0.85	158.18	11.2
		0.87	156.55	11.2
		0.88	154.93	11.2
		0.9	153.34	11.2
		0.92	151.76	11.2
		0.93	150.2	11.2
		0.95	148.65	11.2
		0.97	147.12	11.2
		0.98	145.61	11.2
		1	144.11	11.2
		1.02	142.63	11.2
		1.03	141.16	11.2
		1.05	139.71	11.2
		1.07	138.28	11.2
		1.08	136.86	11.2
		1.1	135.46	11.2
		1.12	134.07	11.2
		1.13	132.69	11.2
		1.15	131.33	11.2
		1.17	129.99	11.2
		1.18	128.66	11.2
		1.2	127.34	11.2
		1.22	126.04	11.2
		1.23	124.75	11.2
		1.25	123.47	11.2
		1.27	122.21	11.2
		1.28	120.96	11.2
		1.3	119.73	11.2
		1.32	118.5	11.2
		1.33	117.29	11.2
		1.35	116.1	11.2
		1.37	114.91	11.2
		1.38	113.74	11.2
		1.4	112.58	11.2
		1.42	111.43	11.2
		1.43	110.29	11.2
		1.45	109.17	11.2
		1.47	108.06	11.2
		1.48	106.96	11.2
		1.5	105.87	11.2
		1.52	104.79	11.2
		1.53	103.72	11.2
		1.55	102.67	11.2
		1.57	101.62	11.2
		1.58	100.59	11.2
		1.6	99.57	11.2
		1.62	98.56	11.2
		1.63	97.55	11.2
		1.65	96.56	11.2
		1.67	95.58	11.2
		1.68	94.61	11.2
		1.7	93.65	11.2
		1.72	92.7	11.2
		1.73	91.76	11.2
		1.75	90.83	11.2
		1.77	89.91	11.2
		1.78	88.99	11.2
		1.8	88.09	11.2
		1.82	87.2	11.2
		1.83	86.32	11.2
		1.85	85.44	11.2
		1.87	84.58	11.2
		1.88	83.72	11.2
		1.9	82.87	11.2
		1.92	82.03	11.2
		1.93	81.2	11.2
		1.95	80.38	11.2
		1.97	79.57	11.2
		1.98	78.76	11.2
		2	77.96	11.2
		2.02	77.18	11.2
		2.03	76.39	11.2
		2.05	75.62	11.2
		2.07	74.86	11.2
		2.08	74.1	11.2
		2.1	73.35	11.2
		2.12	72.61	11.2
		2.13	71.88	11.2
		2.15	71.15	11.2
		2.17	70.43	11.2
		2.18	69.72	11.2
		2.2	69.02	11.2
		2.22	68.32	11.2
		2.23	67.63	11.2
		2.25	66.95	11.2
		2.27	66.27	11.2
		2.28	65.6	11.2
		2.3	64.94	11.2
		2.32	64.29	11.2
		2.33	63.64	11.2
		2.35	63	11.2
		2.37	62.36	11.2
		2.38	61.73	11.2
		2.4	61.11	11.2
		2.42	60.5	11.2
		2.43	59.89	11.2
		2.45	59.28	11.2
		2.47	58.69	11.2
		2.48	58.1	11.2
		2.5	57.51	11.2
		2.52	56.93	11.2
		2.53	56.36	11.2
		2.55	55.79	11.2
		2.57	55.23	11.2
		2.58	54.67	11.2
		2.6	54.12	11.2
		2.62	53.58	11.2
		2.63	53.04	11.2
		2.65	52.51	11.2
		2.67	51.98	11.2
		2.68	51.46	11.2
		2.7	50.94	11.2
		2.72	50.43	11.2
		2.73	49.92	11.2
		2.75	49.42	11.2
		2.77	48.92	11.2
		2.78	48.43	11.2
		2.8	47.94	11.2
		2.82	47.46	11.2
		2.83	46.98	11.2
		2.85	46.51	11.2
		2.87	46.04	11.2
		2.88	45.58	11.2
		2.9	45.12	11.2
		2.92	44.67	11.2
		2.93	44.22	11.2
		2.95	43.78	11.2
		2.97	43.34	11.2
		2.98	42.9	11.2
		3	42.47	11.2
		3.02	42.05	11.2
		3.03	41.63	11.2
		3.05	41.21	11.2
		3.07	40.79	11.2
		3.08	40.38	11.2
		3.1	39.98	11.2
		3.12	39.58	11.2
		3.13	39.18	11.2
		3.15	38.79	11.2
		3.17	38.4	11.2
		3.18	38.01	11.2
		3.2	37.63	11.2
		3.22	37.26	11.2
		3.23	36.88	11.2
		3.25	36.51	11.2
		3.27	36.15	11.2
		3.28	35.78	11.2
		3.3	35.43	11.2
		3.32	35.07	11.2
		3.33	34.72	11.2
		3.35	34.37	11.2
		3.37	34.03	11.2
		3.38	33.69	11.2
		3.4	33.35	11.2
		3.42	33.01	11.2
		3.43	32.68	11.2
		3.45	32.36	11.2
		3.47	32.03	11.2
		3.48	31.71	11.2
		3.5	31.39	11.2
		3.52	31.08	11.2
		3.53	30.77	11.2
		3.55	30.46	11.2
		3.57	30.16	11.2
		3.58	29.85	11.2
		3.6	29.55	11.2
		3.62	29.26	11.2
		3.63	28.97	11.2
		3.65	28.68	11.2
		3.67	28.39	11.2
		3.68	28.11	11.2
		3.7	27.82	11.2
		3.72	27.55	11.2
		3.73	27.27	11.2
		3.75	27	11.2
		3.77	26.73	11.2
		3.78	26.46	11.2
		3.8	26.2	11.2
		3.82	25.93	11.2
		3.83	25.67	11.2
		3.85	25.42	11.2
		3.87	25.16	11.2
		3.88	24.91	11.2
		3.9	24.66	11.2
		3.92	24.42	11.2
		3.93	24.17	11.2
		3.95	23.93	11.2
		3.97	23.69	11.2
		3.98	23.45	11.2
		4	23.22	11.2
		4.02	22.99	11.2
		4.03	22.76	11.2
		4.05	22.53	11.2
		4.07	22.3	11.2
		4.08	22.08	11.2
		4.1	21.86	11.2
		4.12	21.64	11.2
		4.13	21.43	11.2
		4.15	21.21	11.2
		4.17	21	11.2
		4.18	20.79	11.2
		4.2	20.58	11.2
		4.22	20.38	11.2
		4.23	20.17	11.2
		4.25	19.97	11.2
		4.27	19.77	11.2
		4.28	19.57	11.2
		4.3	19.38	11.2
		4.32	19.19	11.2
		4.33	18.99	11.2
		4.35	18.8	11.2
		4.37	18.62	11.2
		4.38	18.43	11.2
		4.4	18.25	11.2
		4.42	18.06	11.2
		4.43	17.88	11.2
		4.45	17.71	11.2
		4.47	17.53	11.2
		4.48	17.35	11.2
		4.5	17.18	11.2
		4.52	17.01	11.2
		4.53	16.84	11.2
		4.55	16.67	11.2
		4.57	16.5	11.2
		4.58	16.34	11.2
		4.6	16.18	11.2
		4.62	16.02	11.2
		4.63	15.86	11.2
		4.65	15.7	11.2
		4.67	15.54	11.2
		4.68	15.39	11.2
		4.7	15.23	11.2
		4.72	15.08	11.2
		4.73	14.93	11.2
		4.75	14.78	11.2
		4.77	14.63	11.2
		4.78	14.49	11.2
		4.8	14.34	11.2
		4.82	14.2	11.2
		4.83	14.06	11.2
		4.85	13.92	11.2
		4.87	13.78	11.2
		4.88	13.64	11.2
		4.9	13.5	11.2
		4.92	13.37	11.2
		4.93	13.24	11.2
		4.95	13.1	11.2
		4.97	12.97	11.2
		4.98	12.84	11.2
		5	12.72	11.2
		5.02	12.59	11.2
		5.03	12.46	11.2
		5.05	12.34	11.2
		5.07	12.22	11.2
		5.08	12.09	11.2
		5.1	11.97	11.2
		5.12	11.85	11.2
		5.13	11.74	11.2
		5.15	11.62	11.2
		5.17	11.5	11.2
		5.18	11.39	11.2
		5.2	11.28	11.2
		5.22	11.16	11.2
		5.23	11.05	11.2
		5.25	10.94	11.2
		5.27	10.83	11.2
		5.28	10.72	11.2
		5.3	10.62	11.2
		5.32	10.51	11.2
		5.33	10.41	11.2
		5.35	10.3	11.2
		5.37	10.2	11.2
		5.38	10.1	11.2
		5.4	10	11.2
		5.42	9.9	11.2
		5.43	9.8	11.2
		5.45	9.7	11.2
		5.47	9.6	11.2
		5.48	9.51	11.2
		5.5	9.41	11.2
		5.52	9.32	11.2
		5.53	9.23	11.2
		5.55	9.14	11.2
		5.57	9.04	11.2
		5.58	8.95	11.2
		5.6	8.87	11.2
		5.62	8.78	11.2
		5.63	8.69	11.2
		5.65	8.6	11.2
		5.67	8.52	11.2
		5.68	8.43	11.2
		5.7	8.35	11.2
		5.72	8.26	11.2
		5.73	8.18	11.2
		5.75	8.1	11.2
		5.77	8.02	11.2
		5.78	7.94	11.2
		5.8	7.86	11.2
		5.82	7.78	11.2
		5.83	7.71	11.2
		5.85	7.63	11.2
		5.87	7.55	11.2
		5.88	7.48	11.2
		5.9	7.4	11.2
		5.92	7.33	11.2
		5.93	7.26	11.2
		5.95	7.18	11.2
		5.97	7.11	11.2
		5.98	7.04	11.2
		6	6.97	11.2

## Sheet: supplementary figure 9
(a)					(b)					(c)
Magnetic field	EPR intensity				Magnetic field	EPR intensity				Magnetic field	EPR intensity
3406.15	0.01351				3406.15	0.01161				3406.45	0.00573
3406.35	0.01363				3406.35	0.01238				3406.55	0.00734
3406.55	0.01347				3406.55	0.01348				3406.65	0.00902
3406.75	0.013				3406.75	0.01489				3406.75	0.01076
3406.95	0.01237				3406.95	0.01642				3406.85	0.01244
3407.15	0.0117				3407.15	0.01771				3406.95	0.01373
3407.35	0.01085				3407.35	0.01832				3407.05	0.01409
3407.55	0.00944				3407.55	0.0179				3407.15	0.01317
3407.75	0.0073				3407.75	0.01642				3407.25	0.01116
3407.95	0.0048				3407.95	0.01422				3407.35	0.00886
3408.15	0.00252				3408.15	0.01194				3407.45	0.00715
3408.35	0.000760801				3408.35	0.01025				3407.55	0.00634
3408.55	-0.000665044				3408.55	0.0097				3407.65	0.00593
3408.75	-0.00206				3408.75	0.01053				3407.75	0.0051
3408.95	-0.00346				3408.95	0.01264				3407.85	0.00331
3409.15	-0.00467				3409.15	0.01559				3407.95	0.000711716
3409.35	-0.00549				3409.35	0.01869				3408.05	-0.00182
3409.55	-0.0058				3409.55	0.02118				3408.15	-0.00303
3409.75	-0.00558				3409.75	0.02245				3408.25	-0.00182
3409.95	-0.00474				3409.95	0.02226				3408.35	0.00195
3410.15	-0.00326				3410.15	0.02077				3408.45	0.00718
3410.35	-0.00124				3410.35	0.01848				3408.55	0.01203
3410.55	0.00108				3410.55	0.01588				3408.65	0.01495
3410.75	0.00318				3410.75	0.01332				3408.75	0.01546
3410.95	0.00451				3410.95	0.01096				3408.85	0.01418
3411.15	0.0048				3411.15	0.00897				3408.95	0.01221
3411.35	0.00441				3411.35	0.00755				3409.05	0.01043
3411.55	0.00424				3411.55	0.00684				3409.15	0.00923
3411.75	0.00514				3411.75	0.00663				3409.25	0.00853
3411.95	0.0073				3411.95	0.00658				3409.35	0.00789
3412.15	0.01004				3412.15	0.00649				3409.45	0.00681
3412.35	0.01224				3412.35	0.00659				3409.55	0.0051
3412.55	0.01312				3412.55	0.00723				3409.65	0.00309
3412.75	0.01277				3412.75	0.00842				3409.75	0.0016
3412.95	0.01213				3412.95	0.00972				3409.85	0.0015
3413.15	0.01225				3413.15	0.0106				3409.95	0.00329
3413.35	0.01339				3413.35	0.011				3410.05	0.00691
3413.55	0.01479				3413.55	0.01138				3410.15	0.01165
3413.75	0.01522				3413.75	0.01235				3410.25	0.01624
3413.95	0.01387				3413.95	0.0141				3410.35	0.01928
3414.15	0.01093				3414.15	0.01618				3410.45	0.01987
3414.35	0.00735				3414.35	0.0177				3410.55	0.0181
3414.55	0.00423				3414.55	0.01792				3410.65	0.01498
3414.75	0.00228				3414.75	0.01665				3410.75	0.01194
3414.95	0.00153				3414.95	0.01437				3410.85	0.01017
3415.15	0.00162				3415.15	0.01197				3410.95	0.01024
3415.35	0.00213				3415.35	0.01032				3411.05	0.012
3415.55	0.00283				3415.55	0.00986				3411.15	0.01459
3415.75	0.00365				3415.75	0.01042				3411.25	0.01683
3415.95	0.00447				3415.95	0.01142				3411.35	0.01767
3416.15	0.00512				3416.15	0.01226				3411.45	0.0166
3416.35	0.00552				3416.35	0.01261				3411.55	0.01374
3416.55	0.00574				3416.55	0.01241				3411.65	0.00966
3416.75	0.00597				3416.75	0.01173				3411.75	0.00526
3416.95	0.00633				3416.95	0.01096				3411.85	0.00158
3417.15	0.00671				3417.15	0.01082				3411.95	-0.000473416
3417.35	0.00687				3417.35	0.01208				3412.05	-0.000573519
3417.55	0.00661				3417.55	0.01484				3412.15	0.000973138
3417.75	0.0061				3417.75	0.01811				3412.25	0.00349
3417.95	0.00587				3417.95	0.02026				3412.35	0.00629
3418.15	0.00647				3418.15	0.02001				3412.45	0.00887
3418.35	0.008				3418.35	0.01709				3412.55	0.01088
3418.55	0.00999				3418.55	0.01231				3412.65	0.01199
3418.75	0.01178				3418.75	0.00708				3412.75	0.01189
3418.95	0.01304				3418.95	0.00285				3412.85	0.01048
3419.15	0.01382				3419.15	0.000653863				3412.95	0.00803
3419.35	0.01429				3419.35	0.000673851				3413.05	0.00534
3419.55	0.01448				3419.55	0.00222				3413.15	0.00345
3419.75	0.01433				3419.75	0.00412				3413.25	0.00319
3419.95	0.0139				3419.95	0.00546				3413.35	0.0048
3420.15	0.01344				3420.15	0.00604				3413.45	0.00793
3420.35	0.01317				3420.35	0.00631				3413.55	0.0118
3420.55	0.01301				3420.55	0.00677				3413.65	0.01553
3420.75	0.0126				3420.75	0.00756				3413.75	0.01828
3420.95	0.01168				3420.95	0.00833				3413.85	0.01951
3421.15	0.01037				3421.15	0.00868				3413.95	0.01923
3421.35	0.00907				3421.35	0.00858				3414.05	0.01804
3421.55	0.00818				3421.55	0.00843				3414.15	0.01692
3421.75	0.00794				3421.75	0.0087				3414.25	0.01681
3421.95	0.0083				3421.95	0.00955				3414.35	0.01804
3422.15	0.00896				3422.15	0.01074				3414.45	0.02005
3422.35	0.00947				3422.35	0.01181				3414.55	0.02162
3422.55	0.00945				3422.55	0.01237				3414.65	0.02167
3422.75	0.00891				3422.75	0.01214				3414.75	0.01991
3422.95	0.00818				3422.95	0.01099				3414.85	0.01698
3423.15	0.00767				3423.15	0.00902				3414.95	0.01387
3423.35	0.00754				3423.35	0.00668				3415.05	0.01126
3423.55	0.00757				3423.55	0.00474				3415.15	0.00939
3423.75	0.00747				3423.75	0.00396				3415.25	0.00836
3423.95	0.00714				3423.95	0.00476				3415.35	0.00839
3424.15	0.00676				3424.15	0.00695				3415.45	0.00959
3424.35	0.00673				3424.35	0.00987				3415.55	0.01151
3424.55	0.00738				3424.55	0.01258				3415.65	0.01309
3424.75	0.00879				3424.75	0.01432				3415.75	0.0133
3424.95	0.0107				3424.95	0.01479				3415.85	0.01196
3425.15	0.0127				3425.15	0.01423				3415.95	0.00987
3425.35	0.01438				3425.35	0.01324				3416.05	0.00834
3425.55	0.01542				3425.55	0.01233				3416.15	0.00832
3425.75	0.01566				3425.75	0.01166				3416.25	0.00997
3425.95	0.01516				3425.95	0.01113				3416.35	0.01273
3426.15	0.0142				3426.15	0.01074				3416.45	0.01565
3426.35	0.01328				3426.35	0.01069				3416.55	0.01786
3426.55	0.01276				3426.55	0.01116				3416.65	0.01872
3426.75	0.01272				3426.75	0.01198				3416.75	0.01811
3426.95	0.01291				3426.95	0.0127				3416.85	0.01649
3427.15	0.013				3427.15	0.01296				3416.95	0.01471
3427.35	0.01283				3427.35	0.01281				3417.05	0.01368
3427.55	0.01253				3427.55	0.01265				3417.15	0.01399
3427.75	0.0124				3427.75	0.01268				3417.25	0.01573
3427.95	0.01266				3427.95	0.01262				3417.35	0.01848
3428.15	0.01323				3428.15	0.01178				3417.45	0.02136
3428.35	0.01376				3428.35	0.00971				3417.55	0.02315
3428.55	0.01397				3428.55	0.00667				3417.65	0.02261
3428.75	0.01375				3428.75	0.00359				3417.75	0.01911
3428.95	0.01309				3428.95	0.00147				3417.85	0.01317
3429.15	0.0118				3429.15	0.000821069				3417.95	0.00652
3429.35	0.00961				3429.35	0.00149				3418.05	0.00143
3429.55	0.00656				3429.55	0.00295				3418.15	-0.000424345
3429.75	0.00332				3429.75	0.00467				3418.25	0.00115
3429.95	0.001				3429.95	0.00636				3418.35	0.00496
3430.15	0.000543428				3430.15	0.00792				3418.45	0.00925
3430.35	0.0021				3430.35	0.00925				3418.55	0.01278
3430.55	0.00496				3430.55	0.01021				3418.65	0.01523
3430.75	0.00801				3430.75	0.01069				3418.75	0.01691
3430.95	0.01034				3430.95	0.01077				3418.85	0.01812
3431.15	0.01164				3431.15	0.01077				3418.95	0.01881
3431.35	0.01222				3431.35	0.01108				3419.05	0.01871
3431.55	0.01263				3431.55	0.01196				3419.15	0.01758
3431.75	0.01322				3431.75	0.01324				3419.25	0.01537
3431.95	0.01384				3431.95	0.01434				3419.35	0.01223
3432.15	0.01395				3432.15	0.01454				3419.45	0.00851
3432.35	0.01321				3432.35	0.01339				3419.55	0.00474
3432.55	0.01188				3432.55	0.01087				3419.65	0.00149
3432.75	0.01068				3432.75	0.0074				3419.75	-0.000904694
3432.95	0.01013				3432.95	0.00365				3419.85	-0.00243
3433.15	0.01007				3433.15	0.00052564				3419.95	-0.00326
3433.35	0.00991				3433.35	-0.0011				3420.05	-0.00355
3433.55	0.00924				3433.55	-0.000737386				3420.15	-0.00337
3433.75	0.0082				3433.75	0.00144				3420.25	-0.0026
3433.95	0.00719				3433.95	0.00462				3420.35	-0.00103
3434.15	0.00642				3434.15	0.00783				3420.45	0.00133
3434.35	0.00575				3434.35	0.01044				3420.55	0.00396
3434.55	0.00495				3434.55	0.01231				3420.65	0.00585
3434.75	0.00409				3434.75	0.01357				3420.75	0.00603
3434.95	0.00362				3434.95	0.01428				3420.85	0.00441
3435.15	0.00403				3435.15	0.01437				3420.95	0.00197
3435.35	0.00548				3435.35	0.01376				3421.05	0.000199804
3435.55	0.00768				3435.55	0.01254				3421.15	1.99629e-05
3435.75	0.01007				3435.75	0.01089				3421.25	0.0012
3435.95	0.01214				3435.95	0.00914				3421.35	0.00273
3436.15	0.0136				3436.15	0.00767				3421.45	0.0038
3436.35	0.01434				3436.35	0.00684				3421.55	0.00434
3436.55	0.01416				3436.55	0.00685				3421.65	0.00478
3436.75	0.01277				3436.75	0.0076				3421.75	0.00533
3436.95	0.01008				3436.95	0.00877				3421.85	0.00565
3437.15	0.00654				3437.15	0.01008				3421.95	0.00523
3437.35	0.00304				3437.35	0.01148				3422.05	0.00398
3437.55	0.000426715				3437.55	0.01314				3422.15	0.00235
3437.75	-0.001				3437.75	0.01511				3422.25	0.00106
3437.95	-0.00149				3437.95	0.01706				3422.35	0.000591613
3438.15	-0.00139				3438.15	0.01847				3422.45	0.001
3438.35	-0.000808791				3438.35	0.01899				3422.55	0.00195
3438.55	0.000417259				3438.55	0.01858				3422.65	0.00292
3438.75	0.0023				3438.75	0.01733				3422.75	0.00353
3438.95	0.0044				3438.95	0.01527				3422.85	0.00366
3439.15	0.00599				3439.15	0.01244				3422.95	0.00341
3439.35	0.00663				3439.35	0.00922				3423.05	0.00295
3439.55	0.00659				3439.55	0.00639				3423.15	0.00239
3439.75	0.0067				3439.75	0.00474				3423.25	0.00183
3439.95	0.00767				3439.95	0.00456				3423.35	0.00151
3440.15	0.00954				3440.15	0.00551				3423.45	0.00182
3440.35	0.01177				3440.35	0.00689				3423.55	0.00297
3440.55	0.01367				3440.55	0.00814				3423.65	0.00474
3440.75	0.01482				3440.75	0.00909				3423.75	0.00656
3440.95	0.01512				3440.95	0.0099				3423.85	0.00785
3441.15	0.01458				3441.15	0.01081				3423.95	0.00835
3441.35	0.01328				3441.35	0.01192				3424.05	0.00805
3441.55	0.01155				3441.55	0.01313				3424.15	0.00701
3441.75	0.00988				3441.75	0.01423				3424.25	0.00537
3441.95	0.00874				3441.95	0.01506				3424.35	0.00333
3442.15	0.00821				3442.15	0.01571				3424.45	0.00129
3442.35	0.00802				3442.35	0.01657				3424.55	-0.000278111
3442.55	0.00775				3442.55	0.0181				3424.65	-0.00103
3442.75	0.00707				3442.75	0.02028				3424.75	-0.000705954
3442.95	0.00596				3442.95	0.02233				3424.85	0.000886501
3443.15	0.0046				3443.15	0.02303				3424.95	0.0038
3443.35	0.00328				3443.35	0.02145				3425.05	0.0076
3443.55	0.00216				3443.55	0.01774				3425.15	0.01116
3443.75	0.00134				3443.75	0.01302				3425.25	0.01303
3443.95	0.00085129				3443.95	0.00875				3425.35	0.01215
3444.15	0.000913859				3444.15	0.00596				3425.45	0.00864
3444.35	0.00188				3444.35	0.00507				3425.55	0.00376
3444.55	0.00391				3444.55	0.00604				3425.65	-0.000736662
3444.75	0.0067				3444.75	0.00852				3425.75	-0.0035
3444.95	0.00949				3444.95	0.01186				3425.85	-0.00412
3445.15	0.01152				3445.15	0.01507				3425.95	-0.00313
3445.35	0.01243				3445.35	0.01705				3426.05	-0.00166
3445.55	0.01233				3445.55	0.01706				3426.15	-0.000786651
3445.75	0.0116				3445.75	0.01506				3426.25	-0.00099926
3445.95	0.01069				3445.95	0.01171				3426.35	-0.00195
3446.15	0.00985				3446.15	0.00801				3426.45	-0.0027
3446.35	0.00911				3446.35	0.00489				3426.55	-0.00226
3446.55	0.00827				3446.55	0.00294				3426.65	-0.000151983
3446.75	0.0071				3446.75	0.00225				3426.75	0.00339
3446.95	0.00561				3446.95	0.00261				3426.85	0.00751
3447.15	0.00414				3447.15	0.00378				3426.95	0.01124
3447.35	0.00327				3447.35	0.00567				3427.05	0.01399
3447.55	0.00357				3447.55	0.00823				3427.15	0.01582
3447.75	0.00522				3447.75	0.01128				3427.25	0.01715
3447.95	0.00786				3447.95	0.01441				3427.35	0.01816
3448.15	0.01065				3448.15	0.01716				3427.45	0.01851
3448.35	0.01274				3448.35	0.01911				3427.55	0.01763
3448.55	0.01372				3448.55	0.01996				3427.65	0.01526
3448.75	0.01368				3448.75	0.01945				3427.75	0.01192
3448.95	0.0129				3448.95	0.01757				3427.85	0.0086
3449.15	0.01166				3449.15	0.01485				3427.95	0.00626
3449.35	0.01032				3449.35	0.01231				3428.05	0.0053
3449.55	0.00943				3449.55	0.01104				3428.15	0.00556
3449.75	0.00954				3449.75	0.01163				3428.25	0.00655
3449.95	0.01073				3449.95	0.01391				3428.35	0.00771
3450.15	0.01244				3450.15	0.01696				3428.45	0.00861
3450.35	0.01382				3450.35	0.01957				3428.55	0.00899
3450.55	0.01439				3450.55	0.02072				3428.65	0.00901
3450.75	0.01431				3450.75	0.01999				3428.75	0.00921
3450.95	0.01414				3450.95	0.01771				3428.85	0.01024
3451.15	0.01422				3451.15	0.01474				3428.95	0.01239
3451.35	0.01439				3451.35	0.01201				3429.05	0.01521
3451.55	0.01422				3451.55	0.01014				3429.15	0.01756
3451.75	0.0134				3451.75	0.00932				3429.25	0.01825
3451.95	0.01198				3451.95	0.00946				3429.35	0.01681
3452.15	0.01028				3452.15	0.0102				3429.45	0.01373
3452.35	0.00866				3452.35	0.01104				3429.55	0.01007
3452.55	0.00739				3452.55	0.01152				3429.65	0.0067
3452.75	0.0066				3452.75	0.01146				3429.75	0.00405
3452.95	0.00635				3452.95	0.01114				3429.85	0.00238
3453.15	0.0067				3453.15	0.01106				3429.95	0.00214
3453.35	0.00766				3453.35	0.01142				3430.05	0.00374
3453.55	0.00917				3453.55	0.01188				3430.15	0.00712
3453.75	0.01098				3453.75	0.01176				3430.25	0.01146
3453.95	0.01288				3453.95	0.0106				3430.35	0.01544
3454.15	0.01485				3454.15	0.0087				3430.45	0.01777
3454.35	0.01696				3454.35	0.00697				3430.55	0.01774
3454.55	0.01917				3454.55	0.00634				3430.65	0.0155
3454.75	0.02113				3454.75	0.00704				3430.75	0.01183
3454.95	0.02239				3454.95	0.00851				3430.85	0.00776
3455.15	0.02262				3455.15	0.00991				3430.95	0.00432
3455.35	0.02182				3455.35	0.01081				3431.05	0.00239
3455.55	0.02028				3455.55	0.01122				3431.15	0.00233
3455.75	0.01844				3455.75	0.01135				3431.25	0.00373
3455.95	0.01657				3455.95	0.01123				3431.35	0.00557
3456.15	0.01447				3456.15	0.01083				3431.45	0.00693
3456.35	0.01177				3456.35	0.01025				3431.55	0.00774
3456.55	0.00845				3456.55	0.00981				3431.65	0.0086
3456.75	0.00521				3456.75	0.0098				3431.75	0.00988
3456.95	0.00311				3456.95	0.01022				3431.85	0.01106
3457.15	0.00286				3457.15	0.01075				3431.95	0.01118
3457.35	0.00434				3457.35	0.01089				3432.05	0.00973
3457.55	0.00682				3457.55	0.01015				3432.15	0.00713
3457.75	0.00948				3457.75	0.0083				3432.25	0.0043
3457.95	0.01172				3457.95	0.00551				3432.35	0.0019
3458.15	0.01326				3458.15	0.0025				3432.45	1.40144e-05
3458.35	0.01416				3458.35	0.000432546				3432.55	-0.00166
3458.55	0.01454				3458.55	0.000607155				3432.65	-0.00344
3458.75	0.01443				3458.75	0.00382				3432.75	-0.0054
3458.95	0.01358				3458.95	0.0098				3432.85	-0.00737
3459.15	0.01181				3459.15	0.01712				3432.95	-0.00894
3459.35	0.00936				3459.35	0.02378				3433.05	-0.00964
3459.55	0.00702				3459.55	0.02816				3433.15	-0.00919
3459.75	0.00573				3459.75	0.02968				3433.25	-0.0076
3459.95	0.00583				3459.95	0.02884				3433.35	-0.00504
3460.15	0.00691				3460.15	0.02667				3433.45	-0.00154
3460.35	0.00814				3460.35	0.0241				3433.55	0.00304
3460.55	0.00891				3460.55	0.02172				3433.65	0.0086
3460.75	0.00922				3460.75	0.01984				3433.75	0.01443
3460.95	0.00955				3460.95	0.01864				3433.85	0.0191
3461.15	0.01038				3461.15	0.01817				3433.95	0.02104
3461.35	0.01179				3461.35	0.01832				3434.05	0.0195
3461.55	0.01337				3461.55	0.01874				3434.15	0.01519
3461.75	0.01456				3461.75	0.01892				3434.25	0.01009
3461.95	0.01514				3461.95	0.01843				3434.35	0.00644
3462.15	0.01538				3462.15	0.01716				3434.45	0.00561
3462.35	0.01595				3462.35	0.01541				3434.55	0.00756
3462.55	0.01743				3462.55	0.01365				3434.65	0.01124
3462.75	0.01989				3462.75	0.01219				3434.75	0.01535
3462.95	0.02269				3462.95	0.01103				3434.85	0.01887
3463.15	0.02475				3463.15	0.00996				3434.95	0.02113
3463.35	0.0253				3463.35	0.00888				3435.05	0.02166
3463.55	0.02422				3463.55	0.00788				3435.15	0.0202
3463.75	0.02201				3463.75	0.00715				3435.25	0.0168
3463.95	0.01938				3463.95	0.00674				3435.35	0.01211
3464.15	0.01694				3464.15	0.00644				3435.45	0.00731
3464.35	0.01512				3464.35	0.00593				3435.55	0.00384
3464.55	0.01401				3464.55	0.00514				3435.65	0.00269
3464.75	0.01338				3464.75	0.00435				3435.75	0.00399
3464.95	0.01282				3464.95	0.00406				3435.85	0.00684
3465.15	0.01225				3465.15	0.00465				3435.95	0.00981
3465.35	0.01195				3465.35	0.00609				3436.05	0.01169
3465.55	0.01227				3465.55	0.00796				3436.15	0.01208
3465.75	0.01309				3465.75	0.00978				3436.25	0.01127
3465.95	0.01379				3465.95	0.01116				3436.35	0.00981
3466.15	0.01369				3466.15	0.01201				3436.45	0.00813
3466.35	0.01259				3466.35	0.01242				3436.55	0.00655
3466.55	0.01086				3466.55	0.01273				3436.65	0.00543
3466.75	0.00908				3466.75	0.01335				3436.75	0.00505
3466.95	0.00768				3466.95	0.01449				3436.85	0.00547
3467.15	0.00675				3467.15	0.01601				3436.95	0.00644
3467.35	0.00622				3467.35	0.01754				3437.05	0.00737
3467.55	0.00607				3467.55	0.01877				3437.15	0.00755
3467.75	0.00633				3467.75	0.01959				3437.25	0.00643
3467.95	0.00703				3467.95	0.01993				3437.35	0.00409
3468.15	0.00803				3468.15	0.01957				3437.45	0.00124
3468.35	0.0092				3468.35	0.01828				3437.55	-0.00118
3468.55	0.01048				3468.55	0.0161				3437.65	-0.0025
3468.75	0.01194				3468.75	0.01353				3437.75	-0.0026
3468.95	0.01351				3468.95	0.0113				3437.85	-0.00167
3469.15	0.01498				3469.15	0.00999				3437.95	-6.80947e-05
3469.35	0.01603				3469.35	0.00978				3438.05	0.00194
3469.55	0.01651				3469.55	0.01055				3438.15	0.00422
3469.75	0.01659				3469.75	0.01208				3438.25	0.00663
3469.95	0.01665				3469.95	0.01401				3438.35	0.00891
3470.15	0.01697				3470.15	0.01575				3438.45	0.01058
3470.35	0.01748				3470.35	0.01657				3438.55	0.01122
3470.55	0.01781				3470.55	0.01608				3438.65	0.0106
3470.75	0.01765				3470.75	0.01462				3438.75	0.00883
3470.95	0.01714				3470.95	0.01311				3438.85	0.00622
3471.15	0.01688				3471.15	0.01245				3438.95	0.00322
3471.35	0.01737				3471.35	0.01286				3439.05	0.000263301
3471.55	0.01871				3471.55	0.01384				3439.15	-0.0022
3471.75	0.02055				3471.75	0.01466				3439.25	-0.00363
3471.95	0.0224				3471.95	0.01505				3439.35	-0.00334
3472.15	0.02387				3472.15	0.01526				3439.45	-0.000780246
3472.35	0.02459				3472.35	0.01578				3439.55	0.00398
3472.55	0.02432				3472.55	0.01681				3439.65	0.00995
3472.75	0.02311				3472.75	0.01812				3439.75	0.01558
3472.95	0.02136				3472.95	0.01929				3439.85	0.01951
3473.15	0.01964				3473.15	0.01992				3439.95	0.02118
3473.35	0.0184				3473.35	0.01982				3440.05	0.02087
3473.55	0.01785				3473.55	0.01896				3440.15	0.01933
3473.75	0.01802				3473.75	0.01744				3440.25	0.01721
3473.95	0.01876				3473.95	0.01568				3440.35	0.01496
3474.15	0.01978				3474.15	0.01437				3440.45	0.01289
3474.35	0.02061				3474.35	0.01431				3440.55	0.01131
3474.55	0.02079				3474.55	0.01589				3440.65	0.01049
3474.75	0.02011				3474.75	0.01866				3440.75	0.01044
3474.95	0.01865				3474.95	0.02143				3440.85	0.0108
3475.15	0.0167				3475.15	0.0229				3440.95	0.01104
3475.35	0.01448				3475.35	0.02242				3441.05	0.01076
3475.55	0.01214				3475.55	0.02038				3441.15	0.00996
3475.75	0.0098				3475.75	0.01793				3441.25	0.00895
3475.95	0.0078				3475.95	0.01627				3441.35	0.00797
3476.15	0.00677				3476.15	0.01594				3441.45	0.00692
3476.35	0.0073				3476.35	0.01666				3441.55	0.00548
3476.55	0.00954				3476.55	0.01765				3441.65	0.00338
3476.75	0.01308				3476.75	0.01822				3441.75	0.000721584
3476.95	0.01714				3476.95	0.01809				3441.85	-0.00205
3477.15	0.02102				3477.15	0.01745				3441.95	-0.00432
3477.35	0.02444				3477.35	0.01667				3442.05	-0.00556
3477.55	0.02742				3477.55	0.01609				3442.15	-0.00565
3477.75	0.03				3477.75	0.01582				3442.25	-0.005
3477.95	0.03207				3477.95	0.01571				3442.35	-0.00434
3478.15	0.03343				3478.15	0.01553				3442.45	-0.00429
3478.35	0.03398				3478.35	0.01518				3442.55	-0.00499
3478.55	0.03382				3478.55	0.0149				3442.65	-0.00621
3478.75	0.03305				3478.75	0.01514				3442.75	-0.00743
3478.95	0.03149				3478.95	0.01627				3442.85	-0.00808
3479.15	0.0286				3479.15	0.0182				3442.95	-0.00766
3479.35	0.02397				3479.35	0.02023				3443.05	-0.006
3479.55	0.01785				3479.55	0.02143				3443.15	-0.00341
3479.75	0.01137				3479.75	0.02117				3443.25	-0.000645049
3479.95	0.00597				3479.95	0.01947				3443.35	0.00144
3480.15	0.00256				3480.15	0.01689				3443.45	0.0024
3480.35	0.00112				3480.35	0.01415				3443.55	0.0024
3480.55	0.000949618				3480.55	0.01182				3443.65	0.00185
3480.75	0.00133				3480.75	0.01022				3443.75	0.000999396
3480.95	0.00179				3480.95	0.00954				3443.85	-0.000235469
3481.15	0.00205				3481.15	0.00982				3443.95	-0.00188
3481.35	0.0019				3481.35	0.01093				3444.05	-0.00361
3481.55	0.00134				3481.55	0.01254				3444.15	-0.00487
3481.75	0.000699966				3481.75	0.01414				3444.25	-0.00533
3481.95	0.000591343				3481.95	0.01524				3444.35	-0.00508
3482.15	0.00151				3482.15	0.01555				3444.45	-0.00441
3482.35	0.00356				3482.35	0.01504				3444.55	-0.00343
3482.55	0.00639				3482.55	0.01397				3444.65	-0.00196
3482.75	0.00939				3482.75	0.01268				3444.75	0.000133792
3482.95	0.01198				3482.95	0.0115				3444.85	0.00258
3483.15	0.01383				3483.15	0.01068				3444.95	0.00479
3483.35	0.01488				3483.35	0.01032				3445.05	0.00626
3483.55	0.01522				3483.55	0.01042				3445.15	0.00681
3483.75	0.01492				3483.75	0.01092				3445.25	0.00656
3483.95	0.01399				3483.95	0.0118				3445.35	0.00571
3484.15	0.01261				3484.15	0.01302				3445.45	0.00447
3484.35	0.01112				3484.35	0.01444				3445.55	0.00308
3484.55	0.00995				3484.55	0.01575				3445.65	0.00167
3484.75	0.00934				3484.75	0.01655				3445.75	0.000276503
3484.95	0.0092				3484.95	0.01651				3445.85	-0.00102
3485.15	0.00923				3485.15	0.01553				3445.95	-0.00185
3485.35	0.00917				3485.35	0.01395				3446.05	-0.00162
3485.55	0.00906				3485.55	0.01247				3446.15	-4.05355e-05
3485.75	0.00936				3485.75	0.01173				3446.25	0.00262
3485.95	0.01069				3485.95	0.01197				3446.35	0.00562
3486.15	0.01339				3486.15	0.01282				3446.45	0.00827
3486.35	0.01717				3486.35	0.01366				3446.55	0.01016
3486.55	0.02117				3486.55	0.01403				3446.65	0.01114
3486.75	0.02441				3486.75	0.01388				3446.75	0.011
3486.95	0.02621				3486.95	0.01339				3446.85	0.00954
3487.15	0.02636				3487.15	0.01281				3446.95	0.00684
3487.35	0.02508				3487.35	0.01226				3447.05	0.00344
3487.55	0.0228				3487.55	0.01191				3447.15	0.000197715
3487.75	0.02007				3487.75	0.01199				3447.25	-0.00233
3487.95	0.01733				3487.95	0.01277				3447.35	-0.00424
3488.15	0.01488				3488.15	0.01433				3447.45	-0.0061
3488.35	0.01287				3488.35	0.01635				3447.55	-0.0084
3488.55	0.01141				3488.55	0.01816				3447.65	-0.011
3488.75	0.01046				3488.75	0.01905				3447.75	-0.01322
3488.95	0.00988				3488.95	0.01863				3447.85	-0.01433
3489.15	0.00939				3489.15	0.01724				3447.95	-0.01407
3489.35	0.00885				3489.35	0.01569				3448.05	-0.01265
3489.55	0.0084				3489.55	0.01483				3448.15	-0.01052
3489.75	0.00848				3489.75	0.01495				3448.25	-0.00816
3489.95	0.00949				3489.95	0.01573				3448.35	-0.00624
3490.15	0.0114				3490.15	0.01641				3448.45	-0.00549
3490.35	0.01369				3490.35	0.01629				3448.55	-0.00619
3490.55	0.01565				3490.55	0.01506				3448.65	-0.00769
3490.75	0.0169				3490.75	0.01289				3448.75	-0.00849
3490.95	0.01771				3490.95	0.01022				3448.85	-0.00722
3491.15	0.01892				3491.15	0.00751				3448.95	-0.00354
3491.35	0.02152				3491.35	0.00501				3449.05	0.00163
3491.55	0.02597				3491.55	0.00283				3449.15	0.00672
3491.75	0.03171				3491.75	0.00107				3449.25	0.01035
3491.95	0.03737				3491.95	-8.90002e-06				3449.35	0.01192
3492.15	0.04145				3492.15	-3.3753e-05				3449.45	0.0117
3492.35	0.04301				3492.35	0.00127				3449.55	0.01063
3492.55	0.04192				3492.55	0.00382				3449.65	0.00986
3492.75	0.03851				3492.75	0.00707				3449.75	0.01027
3492.95	0.03325				3492.95	0.01038				3449.85	0.01211
3493.15	0.02656				3493.15	0.01333				3449.95	0.01492
3493.35	0.0189				3493.35	0.01584				3450.05	0.01786
3493.55	0.01086				3493.55	0.01787				3450.15	0.02013
3493.75	0.00323				3493.75	0.01912				3450.25	0.02124
3493.95	-0.00329				3493.95	0.01914				3450.35	0.02118
3494.15	-0.00821				3494.15	0.01771				3450.45	0.0202
3494.35	-0.01135				3494.35	0.01516				3450.55	0.01855
3494.55	-0.01276				3494.55	0.01225				3450.65	0.01648
3494.75	-0.01265				3494.75	0.00986				3450.75	0.01428
3494.95	-0.0114				3494.95	0.00849				3450.85	0.01236
3495.15	-0.00952				3495.15	0.00817				3450.95	0.01089
3495.35	-0.00744				3495.35	0.00854				3451.05	0.00957
3495.55	-0.00518				3495.55	0.00916				3451.15	0.00764
3495.75	-0.00249				3495.75	0.0098				3451.25	0.00448
3495.95	0.000807522				3495.95	0.01039				3451.35	0.000210781
3496.15	0.00431				3496.15	0.01072				3451.45	-0.00426
3496.35	0.00713				3496.35	0.01027				3451.55	-0.00776
3496.55	0.00842				3496.55	0.00846				3451.65	-0.00954
3496.75	0.00799				3496.75	0.00524				3451.75	-0.00969
3496.95	0.00651				3496.95	0.00134				3451.85	-0.00893
3497.15	0.00497				3497.15	-0.00194				3451.95	-0.00812
3497.35	0.00409				3497.35	-0.0034				3452.05	-0.00777
3497.55	0.00388				3497.55	-0.00246				3452.15	-0.00788
3497.75	0.00392				3497.75	0.000502159				3452.25	-0.00808
3497.95	0.00389				3497.95	0.00429				3452.35	-0.00783
3498.15	0.00383				3498.15	0.00742				3452.45	-0.00676
3498.35	0.00392				3498.35	0.00884				3452.55	-0.00486
3498.55	0.00411				3498.55	0.00842				3452.65	-0.0026
3498.75	0.00403				3498.75	0.00688				3452.75	-0.000606494
3498.95	0.00344				3498.95	0.00509				3452.85	0.000814511
3499.15	0.00251				3499.15	0.00349				3452.95	0.00187
3499.35	0.00179				3499.35	0.00202				3453.05	0.00309
3499.55	0.00172				3499.55	0.000548758				3453.15	0.00481
3499.75	0.00235				3499.75	-0.000740141				3453.25	0.00689
3499.95	0.00344				3499.95	-0.00138				3453.35	0.00885
3500.15	0.00478				3500.15	-0.000957049				3453.45	0.01029
3500.35	0.00632				3500.35	0.000537128				3453.55	0.01111
3500.55	0.00815				3500.55	0.0026				3453.65	0.01144
3500.75	0.01012				3500.75	0.00441				3453.75	0.01136
3500.95	0.01168				3500.95	0.0051				3453.85	0.01083
3501.15	0.01199				3501.15	0.00422				3453.95	0.00969
3501.35	0.01042				3501.35	0.00191				3454.05	0.00775
3501.55	0.00685				3501.55	-0.00112				3454.15	0.00514
3501.75	0.00172				3501.75	-0.004				3454.25	0.00246
3501.95	-0.00419				3501.95	-0.00612				3454.35	0.000682443
3502.15	-0.00993				3502.15	-0.00729				3454.45	0.000674983
3502.35	-0.01441				3502.35	-0.00763				3454.55	0.00275
3502.55	-0.01679				3502.55	-0.00729				3454.65	0.00645
3502.75	-0.01683				3502.75	-0.0064				3454.75	0.01076
3502.95	-0.01511				3502.95	-0.00528				3454.85	0.01453
3503.15	-0.01276				3503.15	-0.00449				3454.95	0.01689
3503.35	-0.01085				3503.35	-0.00456				3455.05	0.0176
3503.55	-0.00998				3503.55	-0.00551				3455.15	0.01708
3503.75	-0.01015				3503.75	-0.00672				3455.25	0.01611
3503.95	-0.01082				3503.95	-0.00751				3455.35	0.0153
3504.15	-0.01112				3504.15	-0.00771				3455.45	0.01486
3504.35	-0.01025				3504.35	-0.00771				3455.55	0.01458
3504.55	-0.00791				3504.55	-0.0079				3455.65	0.01421
3504.75	-0.00441				3504.75	-0.00819				3455.75	0.01376
3504.95	-0.000357527				3504.95	-0.00812				3455.85	0.01351
3505.15	0.00381				3505.15	-0.00737				3455.95	0.01379
3505.35	0.00796				3505.35	-0.00605				3456.05	0.01462
3505.55	0.01205				3505.55	-0.00458				3456.15	0.01556
3505.75	0.01589				3505.75	-0.00331				3456.25	0.01588
3505.95	0.01905				3505.95	-0.00222				3456.35	0.01508
3506.15	0.02093				3506.15	-0.000986579				3456.45	0.01342
3506.35	0.02086				3506.35	0.000789727				3456.55	0.01192
3506.55	0.01844				3506.55	0.00318				3456.65	0.01164
3506.75	0.01379				3506.75	0.00582				3456.75	0.01295
3506.95	0.0076				3506.95	0.00806				3456.85	0.01523
3507.15	0.000743784				3507.15	0.00931				3456.95	0.0174
3507.35	-0.00606				3507.35	0.00916				3457.05	0.01852
3507.55	-0.01226				3507.55	0.00757				3457.15	0.01808
3507.75	-0.0174				3507.75	0.00484				3457.25	0.01586
3507.95	-0.02106				3507.95	0.00171				3457.35	0.0119
3508.15	-0.02301				3508.15	-0.000857411				3457.45	0.0067
3508.35	-0.02332				3508.35	-0.00223				3457.55	0.0013
3508.55	-0.02226				3508.55	-0.00242				3457.65	-0.00297
3508.75	-0.02027				3508.75	-0.00205				3457.75	-0.00502
3508.95	-0.01794				3508.95	-0.00179				3457.85	-0.00445
3509.15	-0.01584				3509.15	-0.00196				3457.95	-0.00169
3509.35	-0.01441				3509.35	-0.00249				3458.05	0.00229
3509.55	-0.0138				3509.55	-0.0032				3458.15	0.00645
3509.75	-0.01378				3509.75	-0.00396				3458.25	0.01012
3509.95	-0.01384				3509.95	-0.00476				3458.35	0.01308
3510.15	-0.01328				3510.15	-0.00559				3458.45	0.01529
3510.35	-0.01161				3510.35	-0.00641				3458.55	0.01667
3510.55	-0.00901				3510.55	-0.00718				3458.65	0.01715
3510.75	-0.00631				3510.75	-0.00787				3458.75	0.01674
3510.95	-0.00458				3510.95	-0.00859				3458.85	0.01569
3511.15	-0.00438				3511.15	-0.00949				3458.95	0.01435
3511.35	-0.00546				3511.35	-0.01065				3459.05	0.0131
3511.55	-0.00706				3511.55	-0.01189				3459.15	0.01216
3511.75	-0.00849				3511.75	-0.01281				3459.25	0.01151
3511.95	-0.00947				3511.95	-0.01302				3459.35	0.01086
3512.15	-0.01007				3512.15	-0.01248				3459.45	0.00986
3512.35	-0.01045				3512.35	-0.0115				3459.55	0.0085
3512.55	-0.01066				3512.55	-0.01048				3459.65	0.00723
3512.75	-0.01062				3512.75	-0.00965				3459.75	0.00671
3512.95	-0.01033				3512.95	-0.00895				3459.85	0.00721
3513.15	-0.00998				3513.15	-0.00821				3459.95	0.00838
3513.35	-0.00993				3513.35	-0.00748				3460.05	0.00955
3513.55	-0.01043				3513.55	-0.00711				3460.15	0.01024
3513.75	-0.0115				3513.75	-0.00755				3460.25	0.01046
3513.95	-0.01297				3513.95	-0.00899				3460.35	0.01047
3514.15	-0.01463				3514.15	-0.01111				3460.45	0.01042
3514.35	-0.01626				3514.35	-0.01314				3460.55	0.01028
3514.55	-0.01759				3514.55	-0.01428				3460.65	0.01002
3514.75	-0.01823				3514.75	-0.01395				3460.75	0.00991
3514.95	-0.01791				3514.95	-0.01206				3460.85	0.01044
3515.15	-0.0168				3515.15	-0.00912				3460.95	0.01198
3515.35	-0.01554				3515.35	-0.0062				3461.05	0.01438
3515.55	-0.01477				3515.55	-0.0045				3461.15	0.01682
3515.75	-0.01467				3515.75	-0.00482				3461.25	0.01819
3515.95	-0.01491				3515.95	-0.00708				3461.35	0.01773
3516.15	-0.01497				3516.15	-0.01036				3461.45	0.01556
3516.35	-0.01452				3516.35	-0.01337				3461.55	0.01263
3516.55	-0.01352				3516.55	-0.01518				3461.65	0.01021
3516.75	-0.01202				3516.75	-0.01561				3461.75	0.00912
3516.95	-0.01016				3516.95	-0.01506				3461.85	0.00937
3517.15	-0.00806				3517.15	-0.01418				3461.95	0.01021
3517.35	-0.00585				3517.35	-0.01346				3462.05	0.0106
3517.55	-0.00373				3517.55	-0.01313				3462.15	0.00981
3517.75	-0.00189				3517.75	-0.0132				3462.25	0.00783
3517.95	-0.00046283				3517.95	-0.01347				3462.35	0.00535
3518.15	0.000429689				3518.15	-0.01363				3462.45	0.00342
3518.35	0.000688572				3518.35	-0.01341				3462.55	0.00287
3518.55	0.000240063				3518.55	-0.01274				3462.65	0.00397
3518.75	-0.000842445				3518.75	-0.01186				3462.75	0.00631
3518.95	-0.00232				3518.95	-0.01128				3462.85	0.00898
3519.15	-0.00396				3519.15	-0.01145				3462.95	0.01099
3519.35	-0.00576				3519.35	-0.01243				3463.05	0.01178
3519.55	-0.00776				3519.55	-0.01379				3463.15	0.01169
3519.75	-0.00967				3519.75	-0.01493				3463.25	0.01166
3519.95	-0.01083				3519.95	-0.01541				3463.35	0.0126
3520.15	-0.01071				3520.15	-0.01511				3463.45	0.01456
3520.35	-0.00944				3520.35	-0.01421				3463.55	0.01665
3520.55	-0.00787				3520.55	-0.01293				3463.65	0.01764
3520.75	-0.00691				3520.75	-0.0114				3463.75	0.01689
3520.95	-0.0069				3520.95	-0.00964				3463.85	0.01477
3521.15	-0.00751				3521.15	-0.00764				3463.95	0.01231
3521.35	-0.00806				3521.35	-0.00553				3464.05	0.01041
3521.55	-0.00803				3521.55	-0.0036				3464.15	0.00936
3521.75	-0.0073				3521.75	-0.0022				3464.25	0.00904
3521.95	-0.00617				3521.95	-0.00152				3464.35	0.0094
3522.15	-0.00507				3522.15	-0.00167				3464.45	0.0106
3522.35	-0.00415				3522.35	-0.0027				3464.55	0.01259
3522.55	-0.00307				3522.55	-0.00465				3464.65	0.01477
3522.75	-0.0013				3522.75	-0.0073				3464.75	0.01608
3522.95	0.00121				3522.95	-0.01005				3464.85	0.0156
3523.15	0.00378				3523.15	-0.01208				3464.95	0.0132
3523.35	0.00532				3523.35	-0.0128				3465.05	0.0098
3523.55	0.00518				3523.55	-0.0123				3465.15	0.00703
3523.75	0.0035				3523.75	-0.01132				3465.25	0.00651
3523.95	0.00108				3523.95	-0.0107				3465.35	0.00905
3524.15	-0.00122				3524.15	-0.01086				3465.45	0.01436
3524.35	-0.00285				3524.35	-0.01159				3465.55	0.02127
3524.55	-0.00378				3524.55	-0.01239				3465.65	0.0282
3524.75	-0.00432				3524.75	-0.01295				3465.75	0.03368
3524.95	-0.00492				3524.95	-0.01326				3465.85	0.03684
3525.15	-0.00582				3525.15	-0.01339				3465.95	0.03766
3525.35	-0.00695				3525.35	-0.01319				3466.05	0.03688
3525.55	-0.00798				3525.55	-0.01238				3466.15	0.03563
3525.75	-0.00852				3525.75	-0.01089				3466.25	0.03481
3525.95	-0.00834				3525.95	-0.00902				3466.35	0.03478
3526.15	-0.00747				3526.15	-0.00721				3466.45	0.03546
3526.35	-0.00629				3526.35	-0.00578				3466.55	0.03667
3526.55	-0.00531				3526.55	-0.00474				3466.65	0.0383
3526.75	-0.00485				3526.75	-0.00405				3466.75	0.04019
3526.95	-0.00476				3526.95	-0.00382				3466.85	0.04196
3527.15	-0.00443				3527.15	-0.00441				3466.95	0.04323
3527.35	-0.00329				3527.35	-0.0062				3467.05	0.04403
3527.55	-0.0013				3527.55	-0.00915				3467.15	0.04509
3527.75	0.000937139				3527.75	-0.0126				3467.25	0.04762
3527.95	0.00247				3527.95	-0.01557				3467.35	0.05252
3528.15	0.00253				3528.15	-0.01739				3467.45	0.05975
3528.35	0.000900431				3528.35	-0.01807				3467.55	0.06843
3528.55	-0.00202				3528.55	-0.01809				3467.65	0.0776
3528.75	-0.00548				3528.75	-0.01787				3467.75	0.08702
3528.95	-0.00867				3528.95	-0.0174				3467.85	0.09722
3529.15	-0.01099				3529.15	-0.01626				3467.95	0.10859
3529.35	-0.01203				3529.35	-0.01402				3468.05	0.12063
3529.55	-0.01171				3529.55	-0.01058				3468.15	0.13202
3529.75	-0.01034				3529.75	-0.00645				3468.25	0.14152
3529.95	-0.00858				3529.95	-0.00256				3468.35	0.14864
3530.15	-0.0072				3530.15	0.000180715				3468.45	0.15351
3530.35	-0.00672				3530.35	0.00139				3468.55	0.15612
3530.55	-0.00723				3530.55	0.00132				3468.65	0.15571
3530.75	-0.00834				3530.75	0.000578717				3468.75	0.15094
3530.95	-0.00942				3530.95	-0.000297979				3468.85	0.14055
3531.15	-0.00978				3531.15	-0.00112				3468.95	0.12404
3531.35	-0.00905				3531.35	-0.00202				3469.05	0.10173
3531.55	-0.0074				3531.55	-0.00315				3469.15	0.07455
3531.75	-0.00564				3531.75	-0.0045				3469.25	0.04386
3531.95	-0.00473				3531.95	-0.00592				3469.35	0.01157
3532.15	-0.00514				3532.15	-0.00728				3469.45	-0.01989
3532.35	-0.00642				3532.35	-0.0085				3469.55	-0.04784
3532.55	-0.00758				3532.55	-0.00952				3469.65	-0.07003
3532.75	-0.00785				3532.75	-0.01033				3469.75	-0.08513
3532.95	-0.00728				3532.95	-0.01095				3469.85	-0.09279
3533.15	-0.00655				3533.15	-0.01135				3469.95	-0.09359
3533.35	-0.0063				3533.35	-0.01135				3470.05	-0.08872
3533.55	-0.00663				3533.55	-0.01074				3470.15	-0.07972
3533.75	-0.00717				3533.75	-0.00956				3470.25	-0.06804
3533.95	-0.00755				3533.95	-0.00818				3470.35	-0.05473
3534.15	-0.00763				3534.15	-0.00705				3470.45	-0.04039
3534.35	-0.00749				3534.35	-0.00638				3470.55	-0.02531
3534.55	-0.00728				3534.55	-0.00617				3470.65	-0.00973
3534.75	-0.00713				3534.75	-0.00647				3470.75	0.0061
3534.95	-0.00712				3534.95	-0.00738				3470.85	0.02199
3535.15	-0.00729				3535.15	-0.00882				3470.95	0.03803
3535.35	-0.00767				3535.35	-0.01042				3471.05	0.05463
3535.55	-0.00817				3535.55	-0.01168				3471.15	0.07245
3535.75	-0.00866				3535.75	-0.01232				3471.25	0.09179
3535.95	-0.00899				3535.95	-0.01236				3471.35	0.11214
3536.15	-0.00925				3536.15	-0.01194				3471.45	0.1318
3536.35	-0.00989				3536.35	-0.01125				3471.55	0.14855
3536.55	-0.01152				3536.55	-0.01061				3471.65	0.16061
3536.75	-0.01441				3536.75	-0.01043				3471.75	0.16737
3536.95	-0.01806				3536.95	-0.01093				3471.85	0.16896
3537.15	-0.02132				3537.15	-0.01183				3471.95	0.16538
3537.35	-0.02315				3537.35	-0.01245				3472.05	0.15616
3537.55	-0.0232				3537.55	-0.01217				3472.15	0.14084
3537.75	-0.02192				3537.75	-0.01097				3472.25	0.11978
3537.95	-0.0201				3537.95	-0.00945				3472.35	0.09426
3538.15	-0.01834				3538.15	-0.00833				3472.45	0.06608
3538.35	-0.01679				3538.35	-0.00804				3472.55	0.03723
3538.55	-0.01527				3538.55	-0.00851				3472.65	0.00972
3538.75	-0.01363				3538.75	-0.00938				3472.75	-0.01448
3538.95	-0.01215				3538.95	-0.01023				3472.85	-0.03381
3539.15	-0.01134				3539.15	-0.01078				3472.95	-0.0475
3539.35	-0.01159				3539.35	-0.01094				3473.05	-0.05558
3539.55	-0.01277				3539.55	-0.01095				3473.15	-0.05874
3539.75	-0.01426				3539.75	-0.01117				3473.25	-0.05786
3539.95	-0.01537				3539.95	-0.01187				3473.35	-0.0538
3540.15	-0.01569				3540.15	-0.01297				3473.45	-0.04725
3540.35	-0.01521				3540.35	-0.01406				3473.55	-0.03887
3540.55	-0.01411				3540.55	-0.01465				3473.65	-0.02941
3540.75	-0.01264				3540.75	-0.01439				3473.75	-0.01964
3540.95	-0.011				3540.95	-0.0132				3473.85	-0.01021
3541.15	-0.00939				3541.15	-0.01126				3473.95	-0.00157
3541.35	-0.00819				3541.35	-0.00897				3474.05	0.00604
3541.55	-0.0078				3541.55	-0.00685				3474.15	0.01252
3541.75	-0.00849				3541.75	-0.00547				3474.25	0.01773
3541.95	-0.01012				3541.95	-0.00535				3474.35	0.02147
3542.15	-0.01217				3542.15	-0.00657				3474.45	0.02341
3542.35	-0.01407				3542.35	-0.00872				3474.55	0.02323
3542.55	-0.01549				3542.55	-0.01097				3474.65	0.02067
3542.75	-0.01642				3542.75	-0.01263				3474.75	0.01561
3542.95	-0.0169				3542.95	-0.01346				3474.85	0.00813
3543.15	-0.01681				3543.15	-0.01368				3474.95	-0.00127
3543.35	-0.01594				3543.35	-0.01373				3475.05	-0.01155
3543.55	-0.0142				3543.55	-0.01389				3475.15	-0.02131
3543.75	-0.01172				3543.75	-0.01407				3475.25	-0.02922
3543.95	-0.0088				3543.95	-0.01393				3475.35	-0.03465
3544.15	-0.00594				3544.15	-0.01325				3475.45	-0.03778
3544.35	-0.00368				3544.35	-0.01223				3475.55	-0.03941
3544.55	-0.00249				3544.55	-0.01131				3475.65	-0.04057
3544.75	-0.00264				3544.75	-0.01081				3475.75	-0.04222
3544.95	-0.00417				3544.95	-0.01064				3475.85	-0.04513
3545.15	-0.00677				3545.15	-0.01062				3475.95	-0.0497
3545.35	-0.00975				3545.35	-0.01072				3476.05	-0.05576
3545.55	-0.01214				3545.55	-0.01112				3476.15	-0.06261
3545.75	-0.01316				3545.75	-0.01192				3476.25	-0.0693
3545.95	-0.01268				3545.95	-0.0129				3476.35	-0.07511
3546.15	-0.01125				3546.15	-0.01367				3476.45	-0.07966
3546.35	-0.00968				3546.35	-0.01389				3476.55	-0.08291
3546.55	-0.00844				3546.55	-0.01346				3476.65	-0.08502
3546.75	-0.00746				3546.75	-0.01254				3476.75	-0.08601
3546.95	-0.00645				3546.95	-0.0114				3476.85	-0.08563
3547.15	-0.00539				3547.15	-0.0104				3476.95	-0.08337
3547.35	-0.00465				3547.35	-0.00992				3477.05	-0.07896
3547.55	-0.00469				3547.55	-0.01016				3477.15	-0.0727
3547.75	-0.00564				3547.75	-0.01106				3477.25	-0.06536
3547.95	-0.00726				3547.95	-0.01236				3477.35	-0.0577
3548.15	-0.00911				3548.15	-0.01366				3477.45	-0.05009
3548.35	-0.0108				3548.35	-0.01447				3477.55	-0.04253
3548.55	-0.01189				3548.55	-0.01426				3477.65	-0.03492
3548.75	-0.01195				3548.75	-0.01281				3477.75	-0.02719
3548.95	-0.01083				3548.95	-0.01049				3477.85	-0.01925
3549.15	-0.00888				3549.15	-0.00829				3477.95	-0.01092
3549.35	-0.00691				3549.35	-0.00729				3478.05	-0.00208
3549.55	-0.00579				3549.55	-0.00797				3478.15	0.00706
3549.75	-0.00599				3549.75	-0.00979				3478.25	0.01592
3549.95	-0.00749				3549.95	-0.01159				3478.35	0.02368
3550.15	-0.00976				3550.15	-0.01243				3478.45	0.02971
3550.35	-0.01201				3550.35	-0.01212				3478.55	0.03368
3550.55	-0.01342				3550.55	-0.01125				3478.65	0.03557
3550.75	-0.01357				3550.75	-0.01077				3478.75	0.03557
3550.95	-0.01271				3550.95	-0.01133				3478.85	0.03404
3551.15	-0.01156				3551.15	-0.013				3478.95	0.03153
3551.35	-0.01085				3551.35	-0.01516				3479.05	0.02849
3551.55	-0.01082				3551.55	-0.01689				3479.15	0.02503
3551.75	-0.01121				3551.75	-0.01742				3479.25	0.021
3551.95	-0.01159				3551.95	-0.0165				3479.35	0.01632
3552.15	-0.0117				3552.15	-0.01457				3479.45	0.01143
3552.35	-0.01171				3552.35	-0.01258				3479.55	0.00708
3552.55	-0.01207				3552.55	-0.01144				3479.65	0.00384
3552.75	-0.01313				3552.75	-0.01136				3479.75	0.00161
3552.95	-0.01479				3552.95	-0.01164				3479.85	-0.000217234
3553.15	-0.01652				3553.15	-0.01117				3479.95	-0.00219
3553.35	-0.01758				3553.35	-0.00933				3480.05	-0.00439
3553.55	-0.01741				3553.55	-0.00656				3480.15	-0.00647
3553.75	-0.01581				3553.75	-0.00406				3480.25	-0.00793
3553.95	-0.013				3553.95	-0.0029				3480.35	-0.00835
3554.15	-0.00962				3554.15	-0.00341				3480.45	-0.00754
3554.35	-0.00655				3554.35	-0.00518				3480.55	-0.00535
3554.55	-0.00453				3554.55	-0.00756				3480.65	-0.00164
3554.75	-0.00383				3554.75	-0.00994				3480.75	0.00393
3554.95	-0.00421				3554.95	-0.01171				3480.85	0.01182
3555.15	-0.0052				3555.15	-0.01228				3480.95	0.02243
3555.35	-0.00635				3555.35	-0.01126				3481.05	0.03577
3555.55	-0.00743				3555.55	-0.00885				3481.15	0.05127
3555.75	-0.00825				3555.75	-0.00586				3481.25	0.06793
3555.95	-0.00859				3555.95	-0.00333				3481.35	0.08476
3556.15	-0.00825				3556.15	-0.00194				3481.45	0.10118
3556.35	-0.00725				3556.35	-0.00167				3481.55	0.11712
3556.55	-0.00599				3556.55	-0.00201				3481.65	0.13288
3556.75	-0.00501				3556.75	-0.00244				3481.75	0.14906
3556.95	-0.00465				3556.95	-0.00281				3481.85	0.16637
3557.15	-0.00478				3557.15	-0.00334				3481.95	0.18535
3557.35	-0.00498				3557.35	-0.00437				3482.05	0.20569
3557.55	-0.00488				3557.55	-0.00611				3482.15	0.22591
3557.75	-0.00431				3557.75	-0.00834				3482.25	0.24364
3557.95	-0.00333				3557.95	-0.0105				3482.35	0.2567
3558.15	-0.00215				3558.15	-0.01198				3482.45	0.26388
3558.35	-0.00105				3558.35	-0.01259				3482.55	0.2649
3558.55	-0.000274916				3558.55	-0.01267				3482.65	0.25989
3558.75	-6.84278e-05				3558.75	-0.01262				3482.75	0.24894
3558.95	-0.000648367				3558.95	-0.01264				3482.85	0.23216
3559.15	-0.00216				3559.15	-0.01266				3482.95	0.21006
3559.35	-0.0045				3559.35	-0.01268				3483.05	0.18384
3559.55	-0.00725				3559.55	-0.0128				3483.15	0.15542
3559.75	-0.00974				3559.75	-0.01304				3483.25	0.12716
3559.95	-0.0114				3559.95	-0.01319				3483.35	0.10142
3560.15	-0.01205				3560.15	-0.01292				3483.45	0.08023
3560.35	-0.01196				3560.35	-0.01223				3483.55	0.06509
3560.55	-0.0116				3560.55	-0.01149				3483.65	0.05673
3560.75	-0.01132				3560.75	-0.01115				3483.75	0.0549
3560.95	-0.01125				3560.95	-0.01132				3483.85	0.05854
3561.15	-0.01141				3561.15	-0.0116				3483.95	0.06627
3561.35	-0.01172				3561.35	-0.01147				3484.05	0.0771
3561.55	-0.01204				3561.55	-0.01084				3484.15	0.09068
3561.75	-0.01221				3561.75	-0.0101				3484.25	0.10712
3561.95	-0.01224				3561.95	-0.00981				3484.35	0.12641
3562.15	-0.01238				3562.15	-0.01011				3484.45	0.14795
3562.35	-0.01298				3562.35	-0.01064				3484.55	0.17042
3562.55	-0.01425				3562.55	-0.01096				3484.65	0.19184
3562.75	-0.01598				3562.75	-0.01097				3484.75	0.21
3562.95	-0.01759				3562.95	-0.01101				3484.85	0.22295
3563.15	-0.01838				3563.15	-0.01139				3484.95	0.22934
3563.35	-0.01792				3563.35	-0.01206				3485.05	0.22853
3563.55	-0.01635				3563.55	-0.01266				3485.15	0.22049
3563.75	-0.0142				3563.75	-0.01292				3485.25	0.2054
3563.95	-0.01216				3563.95	-0.01282				3485.35	0.18338
3564.15	-0.01074				3564.15	-0.01246				3485.45	0.15432
3564.35	-0.01009				3564.35	-0.01185				3485.55	0.11825
3564.55	-0.01003				3564.55	-0.01099				3485.65	0.07576
3564.75	-0.01012				3564.75	-0.01002				3485.75	0.02827
3564.95	-0.00995				3564.95	-0.00925				3485.85	-0.02202
3565.15	-0.00938				3565.15	-0.00902				3485.95	-0.07237
3565.35	-0.00865				3565.35	-0.00955				3486.05	-0.11972
3565.55	-0.00819				3565.55	-0.0107				3486.15	-0.16104
3565.75	-0.00822				3565.75	-0.01199				3486.25	-0.19362
3565.95	-0.00856				3565.95	-0.01287				3486.35	-0.21555
3566.15	-0.00884				3566.15	-0.01317				3486.45	-0.22609
3566.35	-0.0089				3566.35	-0.01329				3486.55	-0.22591
3566.55	-0.00893				3566.55	-0.01391				3486.65	-0.21677
3566.75	-0.00922				3566.75	-0.01541				3486.75	-0.20085
3566.95	-0.00988				3566.95	-0.01761				3486.85	-0.17994
3567.15	-0.01071				3567.15	-0.01994				3486.95	-0.15521
3567.35	-0.01141				3567.35	-0.02187				3487.05	-0.12757
3567.55	-0.01168				3567.55	-0.02307				3487.15	-0.09834
3567.75	-0.01134				3567.75	-0.02335				3487.25	-0.06951
3567.95	-0.01036				3567.95	-0.02248				3487.35	-0.04317
3568.15	-0.00896				3568.15	-0.02027				3487.45	-0.02069
3568.35	-0.00773				3568.35	-0.01683				3487.55	-0.00229
3568.55	-0.00749				3568.55	-0.01264				3487.65	0.01247
3568.75	-0.0088				3568.75	-0.00844				3487.75	0.02381
3568.95	-0.01151				3568.95	-0.00494				3487.85	0.03098
3569.15	-0.01475				3569.15	-0.00266				3487.95	0.03264
3569.35	-0.01744				3569.35	-0.00191				3488.05	0.02777
3569.55	-0.01894				3569.55	-0.00277				3488.15	0.0163
3569.75	-0.01941				3569.75	-0.00509				3488.25	-0.0012
3569.95	-0.01961				3569.95	-0.0085				3488.35	-0.02422
3570.15	-0.02039				3570.15	-0.01232				3488.45	-0.05251
3570.35	-0.02215				3570.35	-0.01566				3488.55	-0.08527
3570.55	-0.02446				3570.55	-0.01769				3488.65	-0.12047
3570.75	-0.02629				3570.75	-0.0181				3488.75	-0.15519
3570.95	-0.02664				3570.95	-0.01728				3488.85	-0.18667
3571.15	-0.02512				3571.15	-0.01607				3488.95	-0.21321
3571.35	-0.02219				3571.35	-0.01514				3489.05	-0.23413
3571.55	-0.01887				3571.55	-0.01463				3489.15	-0.24917
3571.75	-0.01623				3571.75	-0.01434				3489.25	-0.25806
3571.95	-0.015				3571.95	-0.01423				3489.35	-0.26049
3572.15	-0.01538				3572.15	-0.01466				3489.45	-0.25644
3572.35	-0.01689				3572.35	-0.01597				3489.55	-0.24645
3572.55	-0.0186				3572.55	-0.01791				3489.65	-0.23173
3572.75	-0.01946				3572.75	-0.01966				3489.75	-0.21401
3572.95	-0.0189				3572.95	-0.02044				3489.85	-0.19525
3573.15	-0.01708				3573.15	-0.02018				3489.95	-0.17722
3573.35	-0.0148				3573.35	-0.01942				3490.05	-0.16114
3573.55	-0.01301				3573.55	-0.01874				3490.15	-0.1475
3573.75	-0.01237				3573.75	-0.0182				3490.25	-0.13605
3573.95	-0.01311				3573.95	-0.01752				3490.35	-0.12609
3574.15	-0.01513				3574.15	-0.01661				3490.45	-0.11664
3574.35	-0.01789				3574.35	-0.01588				3490.55	-0.1068
3574.55	-0.02044				3574.55	-0.01593				3490.65	-0.09595
3574.75	-0.02169				3574.75	-0.017				3490.75	-0.08389
3574.95	-0.02096				3574.95	-0.01871				3490.85	-0.07099
3575.15	-0.01852				3575.15	-0.02024				3490.95	-0.0582
3575.35	-0.01545				3575.35	-0.02087				3491.05	-0.04673
3575.55	-0.01293				3575.55	-0.02039				3491.15	-0.03722
3575.75	-0.01152				3575.75	-0.01911				3491.25	-0.02926
3575.95	-0.01104				3575.95	-0.01758				3491.35	-0.02146
3576.15	-0.01099				3576.15	-0.01627				3491.45	-0.01232
3576.35	-0.011				3576.35	-0.01528				3491.55	-0.00109
3576.55	-0.01095				3576.55	-0.01447				3491.65	0.01177
3576.75	-0.01076				3576.75	-0.01372				3491.75	0.0249
3576.95	-0.01022				3576.95	-0.01323				3491.85	0.03667
3577.15	-0.00918				3577.15	-0.01336				3491.95	0.046
3577.35	-0.00768				3577.35	-0.01425				3492.05	0.0527
3577.55	-0.00605				3577.55	-0.01547				3492.15	0.05728
3577.75	-0.00479				3577.75	-0.01629				3492.25	0.06038
3577.95	-0.00433				3577.95	-0.01611				3492.35	0.06211
3578.15	-0.00491				3578.15	-0.01492				3492.45	0.06192
3578.35	-0.00639				3578.35	-0.01319				3492.55	0.05913
3578.55	-0.00827				3578.55	-0.0115				3492.65	0.05355
3578.75	-0.00997				3578.75	-0.01024				3492.75	0.04571
3578.95	-0.01121				3578.95	-0.00955				3492.85	0.03655
3579.15	-0.01217				3579.15	-0.00928				3492.95	0.02697
3579.35	-0.01325				3579.35	-0.00918				3493.05	0.01755
3579.55	-0.01469				3579.55	-0.00911				3493.15	0.00878
3579.75	-0.01634				3579.75	-0.00917				3493.25	0.00118
3579.95	-0.01777				3579.95	-0.00956				3493.35	-0.00464
3580.15	-0.01852				3580.15	-0.01037				3493.45	-0.0083
3580.35	-0.01831				3580.35	-0.0115				3493.55	-0.00977
3580.55	-0.01713				3580.55	-0.01273				3493.65	-0.00927
3580.75	-0.01545				3580.75	-0.01385				3493.75	-0.00702
3580.95	-0.01412				3580.95	-0.0148				3493.85	-0.00316
3581.15	-0.01391				3581.15	-0.01574				3493.95	0.00215
3581.35	-0.01489				3581.35	-0.017				3494.05	0.00857
3581.55	-0.01625				3581.55	-0.01871				3494.15	0.01573
3581.75	-0.01682				3581.75	-0.02054				3494.25	0.0234
3581.95	-0.01586				3581.95	-0.02177				3494.35	0.03157
3582.15	-0.01357				3582.15	-0.02186				3494.45	0.04044
3582.35	-0.0108				3582.35	-0.02087				3494.55	0.05043
3582.55	-0.00854				3582.55	-0.01933				3494.65	0.06198
3582.75	-0.00727				3582.75	-0.01774				3494.75	0.0752
3582.95	-0.00692				3582.95	-0.01631				3494.85	0.08959
3583.15	-0.00706				3583.15	-0.01506				3494.95	0.10423
3583.35	-0.00727				3583.35	-0.01401				3495.05	0.11838
3583.55	-0.00736				3583.55	-0.0132				3495.15	0.1319
3583.75	-0.00733				3583.75	-0.01265				3495.25	0.1451
3583.95	-0.00723				3583.95	-0.01239				3495.35	0.15827
3584.15	-0.00708				3584.15	-0.01246				3495.45	0.17143
3584.35	-0.00692				3584.35	-0.0128				3495.55	0.18436
3584.55	-0.00701				3584.55	-0.01325				3495.65	0.19669
3584.75	-0.00787				3584.75	-0.01369				3495.75	0.20791
3584.95	-0.00985				3584.95	-0.01427				3495.85	0.21749
3585.15	-0.01283				3585.15	-0.01524				3495.95	0.22523
3585.35	-0.01599				3585.35	-0.01664				3496.05	0.23153
3585.55	-0.01825				3585.55	-0.01798				3496.15	0.23722
3585.75	-0.01893				3585.75	-0.01863				3496.25	0.2428
3585.95	-0.01809				3585.95	-0.01825				3496.35	0.24785
3586.15	-0.01647				3586.15	-0.01706				3496.45	0.25111
3586.35	-0.01491				3586.35	-0.01554				3496.55	0.25129
3586.55	-0.01387				3586.55	-0.01396				3496.65	0.24781
3586.75	-0.01347				3586.75	-0.01223				3496.75	0.24085
3586.95	-0.01361				3586.95	-0.01029				3496.85	0.23076
3587.15	-0.01411				3587.15	-0.0085				3496.95	0.21784
3587.35	-0.01465				3587.35	-0.00762				3497.05	0.20265
3587.55	-0.0147				3587.55	-0.00821				3497.15	0.18633
3587.75	-0.01377				3587.75	-0.01017				3497.25	0.1705
3587.95	-0.01182				3587.95	-0.01276				3497.35	0.15686
3588.15	-0.00947				3588.15	-0.01523				3497.45	0.14676
3588.35	-0.00767				3588.35	-0.01722				3497.55	0.14109
3588.55	-0.00695				3588.55	-0.01876				3497.65	0.14011
3588.75	-0.007				3588.75	-0.01989				3497.75	0.1433
3588.95	-0.00707				3588.95	-0.0205				3497.85	0.14921
3589.15	-0.00661				3589.15	-0.02034				3497.95	0.15577
3589.35	-0.00572				3589.35	-0.01927				3498.05	0.16059
3589.55	-0.00477				3589.55	-0.01731				3498.15	0.16143
3589.75	-0.00392				3589.75	-0.01475				3498.25	0.15627
3589.95	-0.00301				3589.95	-0.01204				3498.35	0.14338
3590.15	-0.00203				3590.15	-0.00967				3498.45	0.1217
3590.35	-0.00155				3590.35	-0.00814				3498.55	0.09129
3590.55	-0.00235				3590.55	-0.00777				3498.65	0.05344
3590.75	-0.00477				3590.75	-0.00851				3498.75	0.01017
3590.95	-0.00818				3590.95	-0.00985				3498.85	-0.03658
3591.15	-0.0113				3591.15	-0.01101				3498.95	-0.08517
3591.35	-0.01302				3591.35	-0.01122				3499.05	-0.13402
3591.55	-0.013				3591.55	-0.0101				3499.15	-0.18105
3591.75	-0.01168				3591.75	-0.00772				3499.25	-0.22348
3591.95	-0.00975				3591.95	-0.00468				3499.35	-0.25831
3592.15	-0.00775				3592.15	-0.00197				3499.45	-0.2832
3592.35	-0.00601				3592.35	-0.000698812				3499.55	-0.29705
3592.55	-0.00477				3592.55	-0.00152				3499.65	-0.3
3592.75	-0.00434				3592.75	-0.0043				3499.75	-0.2931
3592.95	-0.00498				3592.95	-0.00811				3499.85	-0.27791
3593.15	-0.00679				3593.15	-0.01172				3499.95	-0.25653
3593.35	-0.00952				3593.35	-0.01416				3500.05	-0.2315
3593.55	-0.0126				3593.55	-0.0152				3500.15	-0.20534
3593.75	-0.01527				3593.75	-0.01532				3500.25	-0.17989
3593.95	-0.01683				3593.95	-0.01521				3500.35	-0.15574
3594.15	-0.01703				3594.15	-0.01522				3500.45	-0.13257
3594.35	-0.01609				3594.35	-0.01509				3500.55	-0.1099
3594.55	-0.01459				3594.55	-0.01438				3500.65	-0.08792
3594.75	-0.01299				3594.75	-0.01305				3500.75	-0.06755
3594.95	-0.01147				3594.95	-0.01176				3500.85	-0.04999
3595.15	-0.01006				3595.15	-0.01142				3500.95	-0.03599
3595.35	-0.00889				3595.35	-0.01242				3501.05	-0.02547
3595.55	-0.00826				3595.55	-0.0143				3501.15	-0.01761
3595.75	-0.00837				3595.75	-0.01613				3501.25	-0.01123
3595.95	-0.00906				3595.95	-0.01732				3501.35	-0.00537
3596.15	-0.00993				3596.15	-0.01788				3501.45	0.000285115
3596.35	-0.01071				3596.35	-0.01824				3501.55	0.0055
3596.55	-0.01157				3596.55	-0.01863				3501.65	0.00969
3596.75	-0.01297				3596.75	-0.01886				3501.75	0.01214
3596.95	-0.01507				3596.95	-0.01861				3501.85	0.01206
3597.15	-0.01741				3597.15	-0.01778				3501.95	0.00866
3597.35	-0.01914				3597.35	-0.01664				3502.05	0.00138
3597.55	-0.01966				3597.55	-0.01551				3502.15	-0.01014
3597.75	-0.01903				3597.75	-0.01439				3502.25	-0.02643
3597.95	-0.0178				3597.95	-0.01293				3502.35	-0.04812
3598.15	-0.01648				3598.15	-0.01078				3502.45	-0.07535
3598.35	-0.01517				3598.35	-0.0081				3502.55	-0.10677
3598.55	-0.01378				3598.55	-0.00557				3502.65	-0.13953
3598.75	-0.01235				3598.75	-0.00398				3502.75	-0.17031
3598.95	-0.01109				3598.95	-0.00362				3502.85	-0.19665
3599.15	-0.01014				3599.15	-0.00403				3502.95	-0.2175
3599.35	-0.00928				3599.35	-0.00442				3503.05	-0.23261
3599.55	-0.00805				3599.55	-0.00432				3503.15	-0.24166
3599.75	-0.00624				3599.75	-0.00389				3503.25	-0.24413
3599.95	-0.0041				3599.95	-0.00373				3503.35	-0.23987
3600.15	-0.00231				3600.15	-0.00427				3503.45	-0.22973
3600.35	-0.00155				3600.35	-0.00555				3503.55	-0.21551
3600.55	-0.00212				3600.55	-0.00723				3503.65	-0.19926
3600.75	-0.00378				3600.75	-0.00899				3503.75	-0.18251
3600.95	-0.0059				3600.95	-0.01064				3503.85	-0.16599
3601.15	-0.0078				3601.15	-0.01214				3503.95	-0.14985
3601.35	-0.00901				3601.35	-0.01339				3504.05	-0.13403
3601.55	-0.00938				3601.55	-0.01418				3504.15	-0.11844
3601.75	-0.00907				3601.75	-0.01425				3504.25	-0.103
3601.95	-0.00848				3601.95	-0.01352				3504.35	-0.08766
3602.15	-0.00811				3602.15	-0.01216				3504.45	-0.07266
3602.35	-0.00822				3602.35	-0.01052				3504.55	-0.05856
3602.55	-0.00865				3602.55	-0.00894				3504.65	-0.04611
3602.75	-0.00901				3602.75	-0.00766				3504.75	-0.03572
3602.95	-0.00914				3602.95	-0.00677				3504.85	-0.02716
3603.15	-0.0094				3603.15	-0.00626				3504.95	-0.01971
3603.35	-0.01046				3603.35	-0.00605				3505.05	-0.0127
3603.55	-0.01268				3603.55	-0.00612				3505.15	-0.00592
3603.75	-0.0157				3603.75	-0.00663				3505.25	0.000531074
3603.95	-0.01851				3603.95	-0.00793				3505.35	0.00666
3604.15	-0.02006				3604.15	-0.01021				3505.45	0.01279
3604.35	-0.01988				3604.35	-0.01316				3505.55	0.01914
3604.55	-0.01819				3604.55	-0.01596				3505.65	0.02544
3604.75	-0.01561				3604.75	-0.01767				3505.75	0.03084
3604.95	-0.01277				3604.95	-0.01781				3505.85	0.03447
3605.15	-0.01013				3605.15	-0.01674				3505.95	0.03591
3605.35	-0.00798				3605.35	-0.01538				3506.05	0.0353
3605.55	-0.00648				3605.55	-0.01454				3506.15	0.03305
3605.75	-0.00561				3605.75	-0.01454				3506.25	0.02941
3605.95	-0.00523				3605.95	-0.01523				3506.35	0.02455
										3506.45	0.01885
										3506.55	0.01326
										3506.65	0.00903
										3506.75	0.00695
										3506.85	0.00676
										3506.95	0.00728
										3507.05	0.0072
										3507.15	0.00593
										3507.25	0.00399
										3507.35	0.00261
										3507.45	0.00304
										3507.55	0.00587
										3507.65	0.01089
										3507.75	0.01733
										3507.85	0.02426
										3507.95	0.03097
										3508.05	0.03702
										3508.15	0.04227
										3508.25	0.04681
										3508.35	0.05085
										3508.45	0.05451
										3508.55	0.05759
										3508.65	0.05967
										3508.75	0.06055
										3508.85	0.06051
										3508.95	0.06011
										3509.05	0.05994
										3509.15	0.06034
										3509.25	0.06128
										3509.35	0.06234
										3509.45	0.06265
										3509.55	0.06124
										3509.65	0.05755
										3509.75	0.05186
										3509.85	0.04511
										3509.95	0.03839
										3510.05	0.03249
										3510.15	0.02774
										3510.25	0.02426
										3510.35	0.02206
										3510.45	0.02094
										3510.55	0.02052
										3510.65	0.02041
										3510.75	0.0206
										3510.85	0.02151
										3510.95	0.0239
										3511.05	0.0284
										3511.15	0.03504
										3511.25	0.04289
										3511.35	0.05029
										3511.45	0.05541
										3511.55	0.05683
										3511.65	0.0536
										3511.75	0.04497
										3511.85	0.03033
										3511.95	0.00965
										3512.05	-0.0162
										3512.15	-0.04543
										3512.25	-0.0759
										3512.35	-0.10567
										3512.45	-0.13315
										3512.55	-0.15692
										3512.65	-0.17567
										3512.75	-0.18851
										3512.85	-0.19536
										3512.95	-0.19702
										3513.05	-0.19464
										3513.15	-0.18916
										3513.25	-0.18113
										3513.35	-0.17097
										3513.45	-0.15922
										3513.55	-0.14654
										3513.65	-0.13364
										3513.75	-0.12108
										3513.85	-0.10922
										3513.95	-0.09805
										3514.05	-0.08728
										3514.15	-0.07649
										3514.25	-0.06534
										3514.35	-0.05359
										3514.45	-0.041
										3514.55	-0.02745
										3514.65	-0.01329
										3514.75	0.000610332
										3514.85	0.01316
										3514.95	0.02385
										3515.05	0.0331
										3515.15	0.042
										3515.25	0.05142
										3515.35	0.06135
										3515.45	0.07083
										3515.55	0.07855
										3515.65	0.08336
										3515.75	0.08458
										3515.85	0.08185
										3515.95	0.07515
										3516.05	0.06493
										3516.15	0.05198
										3516.25	0.03702
										3516.35	0.02009
										3516.45	0.000626627
										3516.55	-0.02187
										3516.65	-0.04697
										3516.75	-0.07302
										3516.85	-0.09763
										3516.95	-0.11851
										3517.05	-0.13398
										3517.15	-0.1431
										3517.25	-0.14564
										3517.35	-0.14205
										3517.45	-0.13348
										3517.55	-0.12162
										3517.65	-0.10836
										3517.75	-0.09552
										3517.85	-0.08442
										3517.95	-0.07559
										3518.05	-0.06872
										3518.15	-0.06309
										3518.25	-0.05809
										3518.35	-0.05357
										3518.45	-0.04973
										3518.55	-0.04678
										3518.65	-0.04464
										3518.75	-0.04295
										3518.85	-0.04118
										3518.95	-0.03866
										3519.05	-0.03485
										3519.15	-0.02977
										3519.25	-0.02429
										3519.35	-0.01983
										3519.45	-0.01736
										3519.55	-0.01687
										3519.65	-0.01759
										3519.75	-0.01875
										3519.85	-0.01997
										3519.95	-0.02111
										3520.05	-0.02194
										3520.15	-0.0221
										3520.25	-0.02133
										3520.35	-0.0196
										3520.45	-0.01703
										3520.55	-0.01393
										3520.65	-0.01076
										3520.75	-0.00797
										3520.85	-0.00585
										3520.95	-0.00442
										3521.05	-0.00359
										3521.15	-0.00345
										3521.25	-0.00415
										3521.35	-0.00559
										3521.45	-0.00712
										3521.55	-0.00773
										3521.65	-0.00666
										3521.75	-0.00406
										3521.85	-0.00104
										3521.95	0.00107
										3522.05	0.00162
										3522.15	0.00105
										3522.25	0.000349237
										3522.35	0.000223382
										3522.45	0.000643062
										3522.55	0.00103
										3522.65	0.00074708
										3522.75	-0.00046662
										3522.85	-0.00234
										3522.95	-0.00418
										3523.05	-0.00532
										3523.15	-0.00557
										3523.25	-0.00548
										3523.35	-0.00589
										3523.45	-0.00722
										3523.55	-0.00894
										3523.65	-0.00979
										3523.75	-0.00873
										3523.85	-0.00577
										3523.95	-0.00196
										3524.05	0.0013
										3524.15	0.00323
										3524.25	0.00396
										3524.35	0.00404
										3524.45	0.00376
										3524.55	0.00293
										3524.65	0.00116
										3524.75	-0.00164
										3524.85	-0.00504
										3524.95	-0.00817
										3525.05	-0.01011
										3525.15	-0.01039
										3525.25	-0.00922
										3525.35	-0.00739
										3525.45	-0.00585
										3525.55	-0.00524
										3525.65	-0.00573
										3525.75	-0.00715
										3525.85	-0.00917
										3525.95	-0.01149
										3526.05	-0.0137
										3526.15	-0.0153
										3526.25	-0.01577
										3526.35	-0.01481
										3526.45	-0.01245
										3526.55	-0.00918
										3526.65	-0.00582
										3526.75	-0.00319
										3526.85	-0.00166
										3526.95	-0.000922416
										3527.05	-0.000256211
										3527.15	0.00082286
										3527.25	0.00209
										3527.35	0.00277
										3527.45	0.00222
										3527.55	0.000472407
										3527.65	-0.00173
										3527.75	-0.00342
										3527.85	-0.00384
										3527.95	-0.00281
										3528.05	-0.00071276
										3528.15	0.00168
										3528.25	0.00351
										3528.35	0.00408
										3528.45	0.00315
										3528.55	0.001
										3528.65	-0.00168
										3528.75	-0.0042
										3528.85	-0.00625
										3528.95	-0.00786
										3529.05	-0.00907
										3529.15	-0.00964
										3529.25	-0.00911
										3529.35	-0.00719
										3529.45	-0.00398
										3529.55	6.75903e-05
										3529.65	0.00434
										3529.75	0.00805
										3529.85	0.01031
										3529.95	0.01036
										3530.05	0.00797
										3530.15	0.0037
										3530.25	-0.00123
										3530.35	-0.00538
										3530.45	-0.0076
										3530.55	-0.0074
										3530.65	-0.00517
										3530.75	-0.00196
										3530.85	0.000961256
										3530.95	0.00251
										3531.05	0.00213
										3531.15	-5.07462e-05
										3531.25	-0.00321
										3531.35	-0.00602
										3531.45	-0.00723
										3531.55	-0.00638
										3531.65	-0.00408
										3531.75	-0.00164
										3531.85	-0.000263757
										3531.95	-0.000395811
										3532.05	-0.0016
										3532.15	-0.00299
										3532.25	-0.00387
										3532.35	-0.00412
										3532.45	-0.00396
										3532.55	-0.00354
										3532.65	-0.00278
										3532.75	-0.00167
										3532.85	-0.000582172
										3532.95	-7.99022e-05
										3533.05	-0.000387206
										3533.15	-0.00116
										3533.25	-0.00194
										3533.35	-0.00279
										3533.45	-0.00427
										3533.55	-0.00674
										3533.65	-0.00965
										3533.75	-0.01178
										3533.85	-0.01218
										3533.95	-0.01094
										3534.05	-0.00916
										3534.15	-0.00812
										3534.25	-0.0084
										3534.35	-0.0096
										3534.45	-0.01068
										3534.55	-0.01071
										3534.65	-0.00935
										3534.75	-0.00705
										3534.85	-0.00481
										3534.95	-0.0036
										3535.05	-0.00378
										3535.15	-0.00486
										3535.25	-0.00602
										3535.35	-0.00684
										3535.45	-0.00762
										3535.55	-0.00882
										3535.65	-0.01028
										3535.75	-0.01114
										3535.85	-0.01057
										3535.95	-0.00861
										3536.05	-0.00625
										3536.15	-0.00475
										3536.25	-0.00489
										3536.35	-0.0065
										3536.45	-0.00855
										3536.55	-0.00976
										3536.65	-0.00925
										3536.75	-0.00702
										3536.85	-0.00382
										3536.95	-0.000672736
										3537.05	0.00153
										3537.15	0.00234
										3537.25	0.00177
										3537.35	0.000248747
										3537.45	-0.00163
										3537.55	-0.00334
										3537.65	-0.00454
										3537.75	-0.00512
										3537.85	-0.00522
										3537.95	-0.00518
										3538.05	-0.00533
										3538.15	-0.00571
										3538.25	-0.00596
										3538.35	-0.00561
										3538.45	-0.00456
										3538.55	-0.00333
										3538.65	-0.00265
										3538.75	-0.0029
										3538.85	-0.00388
										3538.95	-0.005
										3539.05	-0.00577
										3539.15	-0.00603
										3539.25	-0.00595
										3539.35	-0.00575
										3539.45	-0.00554
										3539.55	-0.00518
										3539.65	-0.00453
										3539.75	-0.00361
										3539.85	-0.00265
										3539.95	-0.00183
										3540.05	-0.00122
										3540.15	-0.000717101
										3540.25	-0.000238015
										3540.35	0.000163391
										3540.45	0.000316594
										3540.55	2.23787e-05
										3540.65	-0.000888979
										3540.75	-0.00252
										3540.85	-0.0048
										3540.95	-0.00748
										3541.05	-0.01011
										3541.15	-0.01221
										3541.25	-0.01329
										3541.35	-0.01283
										3541.45	-0.01053
										3541.55	-0.00672
										3541.65	-0.00248
										3541.75	0.000748634
										3541.85	0.00205
										3541.95	0.00158
										3542.05	0.000120477
										3542.15	-0.00177
										3542.25	-0.0042
										3542.35	-0.00738
										3542.45	-0.01069
										3542.55	-0.01279
										3542.65	-0.01266
										3542.75	-0.0107
										3542.85	-0.00845
										3542.95	-0.00741
										3543.05	-0.00808
										3543.15	-0.00994
										3543.25	-0.01208
										3543.35	-0.01365
										3543.45	-0.01395
										3543.55	-0.01262
										3543.65	-0.00995
										3543.75	-0.00698
										3543.85	-0.00503
										3543.95	-0.00499
										3544.05	-0.00686
										3544.15	-0.00976
										3544.25	-0.0125
										3544.35	-0.01412
										3544.45	-0.01413
										3544.55	-0.0125
										3544.65	-0.00948
										3544.75	-0.00556
										3544.85	-0.00142
										3544.95	0.00213
										3545.05	0.0044
										3545.15	0.00513
										3545.25	0.00451
										3545.35	0.003
										3545.45	0.000982458
										3545.55	-0.00129
										3545.65	-0.00357
										3545.75	-0.00546
										3545.85	-0.00653
										3545.95	-0.00651
										3546.05	-0.00543
										3546.15	-0.00363
										3546.25	-0.00159
										3546.35	0.000292855
										3546.45	0.00178
										3546.55	0.00265
										3546.65	0.00266
										3546.75	0.00171
										3546.85	-7.42375e-06
										3546.95	-0.00209
										3547.05	-0.00419
										3547.15	-0.00613
										3547.25	-0.00793
										3547.35	-0.00965
										3547.45	-0.01134
										3547.55	-0.01297
										3547.65	-0.01423
										3547.75	-0.01458
										3547.85	-0.01354
										3547.95	-0.01113
										3548.05	-0.00815
										3548.15	-0.00583
										3548.25	-0.00515
										3548.35	-0.00608
										3548.45	-0.00761
										3548.55	-0.00846
										3548.65	-0.00793
										3548.75	-0.00619
										3548.85	-0.00394
										3548.95	-0.00201
										3549.05	-0.00106
										3549.15	-0.00147
										3549.25	-0.00316
										3549.35	-0.00547
										3549.45	-0.00746
										3549.55	-0.00835
										3549.65	-0.00799
										3549.75	-0.00696
										3549.85	-0.00615
										3549.95	-0.00622
										3550.05	-0.00718
										3550.15	-0.00845
										3550.25	-0.0092
										3550.35	-0.00886
										3550.45	-0.00736
										3550.55	-0.00514
										3550.65	-0.0029
										3550.75	-0.00122
										3550.85	-0.000352445
										3550.95	-0.000156886
										3551.05	-0.00027032
										3551.15	-0.00037635
										3551.25	-0.000283936
										3551.35	0.000219854
										3551.45	0.00148
										3551.55	0.00375
										3551.65	0.00674
										3551.75	0.00943
										3551.85	0.01061
										3551.95	0.0096
										3552.05	0.00679
										3552.15	0.00334
										3552.25	0.000478173
										3552.35	-0.00115
										3552.45	-0.00174
										3552.55	-0.00193
										3552.65	-0.00223
										3552.75	-0.00262
										3552.85	-0.00273
										3552.95	-0.00233
										3553.05	-0.00168
										3553.15	-0.00134
										3553.25	-0.00163
										3553.35	-0.00225
										3553.45	-0.00249
										3553.55	-0.00179
										3553.65	-0.000146975
										3553.75	0.00192
										3553.85	0.00366
										3553.95	0.0044
										3554.05	0.00385
										3554.15	0.00219
										3554.25	0.000179898
										3554.35	-0.00115
										3554.45	-0.00106
										3554.55	0.000386541
										3554.65	0.00233
										3554.75	0.00365
										3554.85	0.00357
										3554.95	0.002
										3555.05	-0.000666731
										3555.15	-0.00382
										3555.25	-0.00668
										3555.35	-0.00832
										3555.45	-0.00799
										3555.55	-0.00557
										3555.65	-0.00183
										3555.75	0.002
										3555.85	0.00491
										3555.95	0.00642
										3556.05	0.00644
										3556.15	0.00516
										3556.25	0.0029
										3556.35	0.000236143
										3556.45	-0.00213
										3556.55	-0.00358
										3556.65	-0.00376
										3556.75	-0.00283
										3556.85	-0.00148
										3556.95	-0.000644153
										3557.05	-0.00105
										3557.15	-0.00281
										3557.25	-0.00543
										3557.35	-0.00801
										3557.45	-0.00973
										3557.55	-0.01015
										3557.65	-0.00935
										3557.75	-0.00773
										3557.85	-0.00568
										3557.95	-0.00338
										3558.05	-0.00079769
										3558.15	0.00207
										3558.25	0.00503
										3558.35	0.00754
										3558.45	0.00895
										3558.55	0.00882
										3558.65	0.00725
										3558.75	0.00476
										3558.85	0.0019
										3558.95	-0.000948054
										3559.05	-0.00358
										3559.15	-0.00572
										3559.25	-0.00709
										3559.35	-0.00753
										3559.45	-0.00715
										3559.55	-0.00627
										3559.65	-0.00518
										3559.75	-0.00402
										3559.85	-0.00296
										3559.95	-0.00236
										3560.05	-0.00261
										3560.15	-0.0038
										3560.25	-0.00542
										3560.35	-0.00667
										3560.45	-0.00701
										3560.55	-0.00666
										3560.65	-0.00651
										3560.75	-0.00747
										3560.85	-0.00978
										3560.95	-0.01281
										3561.05	-0.0154
										3561.15	-0.01644
										3561.25	-0.01538
										3561.35	-0.01238
										3561.45	-0.00842
										3561.55	-0.00494
										3561.65	-0.00324
										3561.75	-0.00373
										3561.85	-0.00575
										3561.95	-0.00814
										3562.05	-0.01009
										3562.15	-0.01145
										3562.25	-0.01242
										3562.35	-0.01301
										3562.45	-0.01295
										3562.55	-0.01216
										3562.65	-0.01113
										3562.75	-0.01069
										3562.85	-0.01141
										3562.95	-0.0131
										3563.05	-0.01487
										3563.15	-0.01579
										3563.25	-0.01555
										3563.35	-0.01466
										3563.45	-0.01402
										3563.55	-0.01429
										3563.65	-0.0154
										3563.75	-0.01658
										3563.85	-0.0169
										3563.95	-0.0159
										3564.05	-0.01379
										3564.15	-0.01123
										3564.25	-0.00896
										3564.35	-0.0075
										3564.45	-0.00699
										3564.55	-0.00707
										3564.65	-0.00706
										3564.75	-0.0065
										3564.85	-0.00559
										3564.95	-0.00519
										3565.05	-0.00611
										3565.15	-0.00847
										3565.25	-0.01151
										3565.35	-0.01417
										3565.45	-0.01583
										3565.55	-0.01651
										3565.65	-0.01657
										3565.75	-0.0162
										3565.85	-0.01535
										3565.95	-0.01405
										3566.05	-0.01277
										3566.15	-0.01234
										3566.25	-0.01331
										3566.35	-0.01546
										3566.45	-0.01782
										3566.55	-0.01936
										3566.65	-0.01963
										3566.75	-0.01892
										3566.85	-0.01784
										3566.95	-0.01678
										3567.05	-0.01566
										3567.15	-0.0141
										3567.25	-0.01184
										3567.35	-0.00928
										3567.45	-0.00747
										3567.55	-0.00744
										3567.65	-0.0091
										3567.75	-0.01094
										3567.85	-0.01098
										3567.95	-0.00825
										3568.05	-0.00366
										3568.15	0.000684548
										3568.25	0.00297
										3568.35	0.00273
										3568.45	0.000870641
										3568.55	-0.00119
										3568.65	-0.00239
										3568.75	-0.00242
										3568.85	-0.00151
										3568.95	-8.47629e-05
										3569.05	0.00135
										3569.15	0.00217
										3569.25	0.00187
										3569.35	0.000388795
										3569.45	-0.00166
										3569.55	-0.00328
										3569.65	-0.00361
										3569.75	-0.00247
										3569.85	-0.000266867
										3569.95	0.00229
										3570.05	0.00464
										3570.15	0.00654
										3570.25	0.00781
										3570.35	0.00806
										3570.45	0.00676
										3570.55	0.00369
										3570.65	-0.000669614
										3570.75	-0.00516
										3570.85	-0.00861
										3570.95	-0.01048
										3571.05	-0.01106
										3571.15	-0.01109
										3571.25	-0.01125
										3571.35	-0.01195
										3571.45	-0.01337
										3571.55	-0.01546
										3571.65	-0.01786
										3571.75	-0.01996
										3571.85	-0.02112
										3571.95	-0.02094
										3572.05	-0.01942
										3572.15	-0.01692
										3572.25	-0.01403
										3572.35	-0.01139
										3572.45	-0.0096
										3572.55	-0.009
										3572.65	-0.00956
										3572.75	-0.01079
										3572.85	-0.0119
										3572.95	-0.0122
										3573.05	-0.01139
										3573.15	-0.00958
										3573.25	-0.0072
										3573.35	-0.00485
										3573.45	-0.00304
										3573.55	-0.00204
										3573.65	-0.00177
										3573.75	-0.00204
										3573.85	-0.00272
										3573.95	-0.00386
										3574.05	-0.0055
										3574.15	-0.00745
										3574.25	-0.00931
										3574.35	-0.01067
										3574.45	-0.01142
										3574.55	-0.01183
										3574.65	-0.01232
										3574.75	-0.01309
										3574.85	-0.01387
										3574.95	-0.01391
										3575.05	-0.01249
										3575.15	-0.00956
										3575.25	-0.00613
										3575.35	-0.00372
										3575.45	-0.00339
										3575.55	-0.00493
										3575.65	-0.00715
										3575.75	-0.00875
										3575.85	-0.00906
										3575.95	-0.00824
										3576.05	-0.00697
										3576.15	-0.006
										3576.25	-0.00562
										3576.35	-0.00557
										3576.45	-0.00531
										3576.55	-0.00458
										3576.65	-0.0035
										3576.75	-0.00244
										3576.85	-0.00177
										3576.95	-0.0018
										3577.05	-0.00272
										3577.15	-0.00445
										3577.25	-0.0066
										3577.35	-0.00877
										3577.45	-0.01086
										3577.55	-0.01305
										3577.65	-0.0153
										3577.75	-0.01713
										3577.85	-0.01796
										3577.95	-0.01777
										3578.05	-0.01704
										3578.15	-0.01605
										3578.25	-0.01434
										3578.35	-0.01103
										3578.45	-0.00575
										3578.55	0.000680488
										3578.65	0.0065
										3578.75	0.00986
										3578.85	0.0098
										3578.95	0.00667
										3579.05	0.00201
										3579.15	-0.00217
										3579.25	-0.00442
										3579.35	-0.00456
										3579.45	-0.00362
										3579.55	-0.00292
										3579.65	-0.00325
										3579.75	-0.00463
										3579.85	-0.00663
										3579.95	-0.00868
										3580.05	-0.01018
										3580.15	-0.01063
										3580.25	-0.00996
										3580.35	-0.00869
										3580.45	-0.0077
										3580.55	-0.00757
										3580.65	-0.00815
										3580.75	-0.00877
										3580.85	-0.00871
										3580.95	-0.00772
										3581.05	-0.00614
										3581.15	-0.00481
										3581.25	-0.0046
										3581.35	-0.00594
										3581.45	-0.00843
										3581.55	-0.01092
										3581.65	-0.01223
										3581.75	-0.01188
										3581.85	-0.01043
										3581.95	-0.00903
										3582.05	-0.00864
										3582.15	-0.00953
										3582.25	-0.01125
										3582.35	-0.01313
										3582.45	-0.0146
										3582.55	-0.01538
										3582.65	-0.01527
										3582.75	-0.01414
										3582.85	-0.01199
										3582.95	-0.00916
										3583.05	-0.00619
										3583.15	-0.00357
										3583.25	-0.00144
										3583.35	0.000361444
										3583.45	0.00207
										3583.55	0.00368
										3583.65	0.00496
										3583.75	0.00562
										3583.85	0.00541
										3583.95	0.00409
										3584.05	0.00141
										3584.15	-0.00262
										3584.25	-0.00737
										3584.35	-0.01169
										3584.45	-0.01455
										3584.55	-0.01569
										3584.65	-0.01575
										3584.75	-0.01556
										3584.85	-0.01543
										3584.95	-0.01494
										3585.05	-0.01352
										3585.15	-0.01101
										3585.25	-0.00789
										3585.35	-0.0048
										3585.45	-0.00219
										3585.55	-0.000308626
										3585.65	0.000785197
										3585.75	0.00127
										3585.85	0.00166
										3585.95	0.00256
										3586.05	0.00414
										3586.15	0.00596
										3586.25	0.0072
										3586.35	0.0072
										3586.45	0.00571
										3586.55	0.00289
										3586.65	-0.000914887
										3586.75	-0.00524
										3586.85	-0.00948
										3586.95	-0.01288
										3587.05	-0.01462
										3587.15	-0.01409
										3587.25	-0.01125
										3587.35	-0.0068
										3587.45	-0.0021
										3587.55	0.00133
										3587.65	0.00243
										3587.75	0.00109
										3587.85	-0.0018
										3587.95	-0.00491
										3588.05	-0.0072
										3588.15	-0.00838
										3588.25	-0.00882
										3588.35	-0.00909
										3588.45	-0.0095
										3588.55	-0.00988
										3588.65	-0.00975
										3588.75	-0.00863
										3588.85	-0.00646
										3588.95	-0.00369
										3589.05	-0.00117
										3589.15	0.000134803
										3589.25	-0.000308815
										3589.35	-0.0022
										3589.45	-0.00446
										3589.55	-0.0058
										3589.65	-0.00551
										3589.75	-0.00373
										3589.85	-0.00108
										3589.95	0.00178
										3590.05	0.00436
										3590.15	0.00628
										3590.25	0.00723
										3590.35	0.00704
										3590.45	0.00566
										3590.55	0.00314
										3590.65	-0.000393066
										3590.75	-0.00452
										3590.85	-0.00842
										3590.95	-0.01113
										3591.05	-0.01224
										3591.15	-0.01223
										3591.25	-0.01215
										3591.35	-0.01274
										3591.45	-0.01394
										3591.55	-0.01503
										3591.65	-0.01536
										3591.75	-0.01465
										3591.85	-0.01306
										3591.95	-0.01087
										3592.05	-0.00841
										3592.15	-0.00605
										3592.25	-0.00421
										3592.35	-0.00309
										3592.45	-0.00241
										3592.55	-0.0016
										3592.65	-0.000193495
										3592.75	0.00164
										3592.85	0.00311
										3592.95	0.0032
										3593.05	0.00142
										3593.15	-0.00173
										3593.25	-0.00487
										3593.35	-0.0065
										3593.45	-0.00602
										3593.55	-0.00421
										3593.65	-0.00277
										3593.75	-0.00323
										3593.85	-0.00612
										3593.95	-0.01086
										3594.05	-0.01612
										3594.15	-0.0205
										3594.25	-0.023
										3594.35	-0.02341
										3594.45	-0.02216
										3594.55	-0.02
										3594.65	-0.01755
										3594.75	-0.0153
										3594.85	-0.0137
										3594.95	-0.01321
										3595.05	-0.01403
										3595.15	-0.0159
										3595.25	-0.01818
										3595.35	-0.02023
										3595.45	-0.02176
										3595.55	-0.02279
										3595.65	-0.02336
										3595.75	-0.02324
										3595.85	-0.02203
										3595.95	-0.01949
										3596.05	-0.0158
										3596.15	-0.01158
										3596.25	-0.00751
										3596.35	-0.00421
										3596.45	-0.00214
										3596.55	-0.00146
										3596.65	-0.00193
										3596.75	-0.00294
										3596.85	-0.00381
										3596.95	-0.00428
										3597.05	-0.00459
										3597.15	-0.00532
										3597.25	-0.00691
										3597.35	-0.0093
										3597.45	-0.01176
										3597.55	-0.01324
										3597.65	-0.01289
										3597.75	-0.01064
										3597.85	-0.0072
										3597.95	-0.00352
										3598.05	-0.000209562
										3598.15	0.00247
										3598.25	0.00422
										3598.35	0.00459
										3598.45	0.0033
										3598.55	0.000661989
										3598.65	-0.00259
										3598.75	-0.00581
										3598.85	-0.00881
										3598.95	-0.01184
										3599.05	-0.01511
										3599.15	-0.01854
										3599.25	-0.02181
										3599.35	-0.02463
										3599.45	-0.02688
										3599.55	-0.02843
										3599.65	-0.02893
										3599.75	-0.02779
										3599.85	-0.02469
										3599.95	-0.02002
										3600.05	-0.01479
										3600.15	-0.01014
										3600.25	-0.00681
										3600.35	-0.00488
										3600.45	-0.00396
										3600.55	-0.0035
										3600.65	-0.00315
										3600.75	-0.00293
										3600.85	-0.0031
										3600.95	-0.00386
										3601.05	-0.00509
										3601.15	-0.00631
										3601.25	-0.007
										3601.35	-0.00682
										3601.45	-0.00581
										3601.55	-0.0043
										3601.65	-0.00278
										3601.75	-0.0018
										3601.85	-0.00192
										3601.95	-0.00339
										3602.05	-0.00579
										3602.15	-0.00809
										3602.25	-0.0092
										3602.35	-0.00883
										3602.45	-0.00762
										3602.55	-0.00649
										3602.65	-0.00585
										3602.75	-0.00543
										3602.85	-0.00471
										3602.95	-0.00351
										3603.05	-0.00209
										3603.15	-0.000967914
										3603.25	-0.000629858
										3603.35	-0.00139
										3603.45	-0.00324
										3603.55	-0.00574
										3603.65	-0.00807
										3603.75	-0.00938
										3603.85	-0.00932
										3603.95	-0.00825
										3604.05	-0.00697
										3604.15	-0.00627
										3604.25	-0.00657
										3604.35	-0.00796
										3604.45	-0.01032
										3604.55	-0.01323
										3604.65	-0.01601
										3604.75	-0.0179
										3604.85	-0.01857
										3604.95	-0.01826
										3605.05	-0.01742
										3605.15	-0.01616
										3605.25	-0.01413
										3605.35	-0.01091
										3605.45	-0.00647
										3605.55	-0.00128
										3605.65	0.00378
										3605.75	0.00766
										3605.85	0.00938
										3605.95	0.00858
										3606.05	0.00581
										3606.15	0.00232
[truncated: 2 more rows]

[truncated: 4 more sheets: supplementary figure 13, supplementary figure 14a, supplementary figure 16, supplementary figure 19b]
